# Supplementary material for: The setting of the rising sun? A recent comparative history of life expectancy trends in Japan and Australia
Source: PLoS One. 2019 Mar 28;14(3):e0214578. doi: 10.1371/journal.pone.0214578 (PMC6438604; doi:10.1371/journal.pone.0214578)
Supplement: S1 Data — (XLSX) [file pone.0214578.s002.xlsx]

## Sheet: Deaths cause Aust
age_group_id	cause_id	measure_id	metric_id	sex_id	age_group_name	cause_name	location_name	measure_name	metric_name	sex	1950	1951	1952	1953	1954	1955	1956	1957	1958	1959	1960	1961	1962	1963	1964	1965	1966	1967	1968	1969	1970	1971	1972	1973	1974	1975	1976	1977	1978	1979	1980	1981	1982	1983	1984	1985	1986	1987	1988
2	295	1	1	1	Early Neonatal	Communicable, maternal, neonatal, and nutritional diseases	Australia	Deaths	Number	Male																															538.919	519.227	511.215	482.298	469.678	463.978	426.599	411.498	403.991
3	295	1	1	1	Late Neonatal	Communicable, maternal, neonatal, and nutritional diseases	Australia	Deaths	Number	Male																															69.8812	68.6117	69.1329	66.0455	66.8549	70.0522	66.7533	65.746	64.6243
4	295	1	1	1	Post Neonatal	Communicable, maternal, neonatal, and nutritional diseases	Australia	Deaths	Number	Male																															77.715	75.8089	80.0494	77.5697	77.4006	80.0742	78.0724	77.4533	79.1207
100	295	1	1	1	0	Communicable, maternal, neonatal, and nutritional diseases	Australia	Deaths	Number	Male	2125.42	2137.1	2128.6	2025.68	2003.6	1963.36	1919.01	2005.8	1915.12	2066.3	1928.82	1976.58	2050.14	1954.26	1804.01	1764.28	1726.43	1847.56	1839.39	1926.66	2022.3	2029.27	1896.43	1699.44	1632.08	1294.12	1116.57	941.963	917.419	734.537
5	295	1	1	1	1 to 4	Communicable, maternal, neonatal, and nutritional diseases	Australia	Deaths	Number	Male	312.545	321.849	254.794	255.024	266.656	219.573	200.576	203.931	190.049	208.661	180.767	175.901	154.579	145.348	171.151	160.633	167.326	152.207	127.25	122.571	157.666	130.053	105.949	109.088	110.784	73.7609	59.8325	56.4785	46.448	50.6604	34.6864	32.1968	32.3031	31.7214	30.6723	30.3003	28.0973	28.243	28.6549
6	295	1	1	1	5 to 9	Communicable, maternal, neonatal, and nutritional diseases	Australia	Deaths	Number	Male	98.9729	94.6805	70.1911	84.5096	61.2007	61.0708	62.5742	58.5902	49.2599	45.7792	30.9895	45.1198	45.525	34.6045	34.2971	33.048	32.8901	25.0125	27.196	32.5566	30.283	24.7375	34.2362	22.9171	31.5812	17.0842	19.2707	20.1296	17.2207	9.24977	8.40378	8.24228	7.77632	6.87479	6.16174	6.1984	5.74611	5.81479	6.20324
7	295	1	1	1	10 to 14	Communicable, maternal, neonatal, and nutritional diseases	Australia	Deaths	Number	Male	38.6923	59.3065	26.8727	45.418	31.361	30.2146	26.8761	25.9245	23.8527	22.0246	20.3164	22.257	13.1284	15.3809	17.9442	22.4744	22.4528	17.6944	20.8139	31.7149	7.62547	22.5477	24.8475	10.594	13.7563	14.3229	12.753	13.4198	16.8909	7.6408	5.58684	5.54425	5.67631	5.26573	5.28537	5.07512	4.89809	4.75183	4.83737
8	295	1	1	1	15 to 19	Communicable, maternal, neonatal, and nutritional diseases	Australia	Deaths	Number	Male	47.0329	72.1693	36.0227	34.3478	35.0212	22.1006	25.3591	28.7784	20.285	34.57	30.4973	25.1829	12.689	13.8185	22.1456	14.5836	19.8222	22.153	21.0673	17.7051	23.397	22.0511	13.3392	16.6696	22.3655	22.2969	16.9616	15.4741	12.0729	16.9378	8.74432	8.34248	7.89966	7.277	7.15355	7.39927	7.73861	8.2049	8.68726
9	295	1	1	1	20 to 24	Communicable, maternal, neonatal, and nutritional diseases	Australia	Deaths	Number	Male	47.573	78.9328	46.1167	40.1158	32.1963	26.7474	32.811	27.142	27.9669	18.1985	9.26083	26.2022	6.16042	12.4467	17.4103	21.7116	14.6535	19.6951	16.6816	21.2691	26.8704	26.4192	18.8372	20.0262	18.7602	23.6873	20.2893	11.8444	19.5829	9.55626	8.00294	8.24928	8.27552	8.06544	7.97139	8.42847	9.14827	9.80033	10.5429
10	295	1	1	1	25 to 29	Communicable, maternal, neonatal, and nutritional diseases	Australia	Deaths	Number	Male	61.3118	76.0446	65.3527	45.6199	46.4437	42.9156	33.0284	38.2398	27.3866	21.1984	23.7483	16.3969	20.5638	27.145	14.8374	10.236	14.6591	15.7578	10.5174	21.1663	19.8395	12.5066	23.4457	18.7897	30.143	17.905	20.3923	17.4311	12.313	9.13666	8.55342	9.50808	9.59375	9.45295	9.50025	12.2564	18.5781	23.4552	28.1322
11	295	1	1	1	30 to 34	Communicable, maternal, neonatal, and nutritional diseases	Australia	Deaths	Number	Male	82.2291	96.6638	80.174	51.6681	48.5106	38.4287	54.195	55.1644	39.1187	43.5738	36.2688	34.162	30.236	14.7487	25.8584	12.6121	25.3429	17.7891	15.5109	19.7422	28.6823	28.0662	22.3984	21.745	30.2468	21.8326	24.8687	12.9486	18.9912	15.1443	10.7554	12.1263	12.186	12.1289	12.7999	17.416	26.0061	31.787	38.5164
12	295	1	1	1	35 to 39	Communicable, maternal, neonatal, and nutritional diseases	Australia	Deaths	Number	Male	112.453	118.869	99.8833	90.547	56.4856	48.1224	56.4732	57.9816	51.4306	59.1852	47.5959	42.8789	47.721	32.2619	43.3385	35.979	32.9222	30.1195	44.2179	34.3834	32.0818	28.9862	31.437	33.8676	29.546	24.4562	36.4313	26.8106	21.4963	20.6806	15.3523	16.8554	17.0916	17.3986	17.7547	24.7385	33.7697	44.0618	46.4977
13	295	1	1	1	40 to 44	Communicable, maternal, neonatal, and nutritional diseases	Australia	Deaths	Number	Male	172.056	125.359	112.538	114.235	92.2299	99.4373	98.1954	100.991	52.1952	76.8245	62.7187	64.437	55.2435	66.0861	72.5122	51.0413	51.8042	71.8716	51.8919	59.223	81.6894	32.9995	34.9615	64.6969	64.3512	37.012	46.951	30.9067	31.4284	24.1673	22.5377	22.9982	22.5361	22.8443	23.5058	29.6142	32.9405	43.6917	49.6699
14	295	1	1	1	45 to 49	Communicable, maternal, neonatal, and nutritional diseases	Australia	Deaths	Number	Male	207.615	200.483	165.889	129.473	143.277	130.808	131.339	130.69	96.3586	107.294	80.4548	99.8062	98.3008	107.284	94.8261	89.0902	84.0379	62.8084	82.911	96.9576	112.181	83.3676	60.4003	93.5663	72.1682	59.9903	62.4387	63.1549	53.9981	43.0639	34.9651	31.4775	31.3767	29.1132	29.0125	33.1604	34.6227	37.0589	42.6882
15	295	1	1	1	50 to 54	Communicable, maternal, neonatal, and nutritional diseases	Australia	Deaths	Number	Male	277.75	307.346	223.827	180.102	188.493	150.549	159.105	170.84	153.48	178.732	144.392	106.781	114.862	129.15	112.109	122.717	117.572	97.4813	109.996	106.341	151.618	94.3951	93.4559	92.7908	134.84	89.3759	106.266	81.3115	63.4872	51.2098	50.1743	48.1653	45.1834	42.4429	39.7519	39.9313	40.3368	41.8693	46.1492
16	295	1	1	1	55 to 59	Communicable, maternal, neonatal, and nutritional diseases	Australia	Deaths	Number	Male	348.193	354.504	276.931	247.164	223.93	224.681	233.055	245.784	185.385	245.532	175.054	139.906	163.434	150.538	181.241	151.168	192.99	148.441	119.198	137.168	196.848	112.093	122.426	122.736	152.762	97.3851	106.048	94.5397	83.2787	84.3148	58.5873	58.5381	56.7243	55.1852	54.0005	53.94	53.616	53.794	52.6632
17	295	1	1	1	60 to 64	Communicable, maternal, neonatal, and nutritional diseases	Australia	Deaths	Number	Male	418.502	436.396	357.573	316.443	338.47	284.028	278.795	272.858	233.808	287.951	199.471	193.26	213.003	186.107	245.398	196.346	238.15	167.588	165.771	152.534	220.622	137.224	154.223	150.683	172.016	136.447	148.581	136.168	114.405	95.3584	68.5521	68.7225	69.618	70.5379	72.4343	74.7593	75.9659	76.2575	76.4147
18	295	1	1	1	65 to 69	Communicable, maternal, neonatal, and nutritional diseases	Australia	Deaths	Number	Male	455.959	389.86	379.897	336.143	379.793	366.809	367.928	407.649	300.009	407.925	290.151	256.899	251.587	273.348	286.753	217.195	311.974	240.133	235.086	209.309	280.218	189.73	191.422	211.529	231.643	175.834	192.036	158.976	162.066	129.778	103.585	102.607	100.935	96.1162	92.4014	92.8277	94.7218	97.5101	102.599
19	295	1	1	1	70 to 74	Communicable, maternal, neonatal, and nutritional diseases	Australia	Deaths	Number	Male	457.264	417.695	404.921	361.184	388.788	344.405	413.673	398.683	354.609	436.409	345.356	317.139	372.731	332.499	421.682	332.225	356.589	341.895	280.96	261.341	337.039	229.068	225.3	241.931	298.023	199.904	247.084	219.483	183.998	180.023	133.983	136.328	138.274	137.444	139.608	140.199	138.989	138.752	136.707
20	295	1	1	1	75 to 79	Communicable, maternal, neonatal, and nutritional diseases	Australia	Deaths	Number	Male	374.962	410.043	370.986	312.325	419.518	362.885	383.812	422.343	335.91	489.902	362.606	349.091	400.027	402.828	463.931	443.885	488.836	407.983	350.06	290.881	419.787	277.271	274.726	278.775	317.107	259.163	300.535	221.644	250.204	168.972	138.451	139.388	141.715	140.155	140.793	143.916	146.079	149.265	155.126
36	295	1	1	1	80 plus	Communicable, maternal, neonatal, and nutritional diseases	Australia	Deaths	Number	Male	661.746	678.791	635.069	607.928	676.799	596.487	713.673	639.979	616.482	835.13	716.023	667.371	711.889	694.155	922.604	832.289	921.381	737.712
30	295	1	1	1	80 to 84	Communicable, maternal, neonatal, and nutritional diseases	Australia	Deaths	Number	Male																			347.077	278.031	399.12	287.441	307.692	286.595	361.897	246.818	317.059	269.877	267.29	184.911	138.037	142.19	146.716	146.73	150.798	154.76	154.528	160.387	168.057
31	295	1	1	1	85 to 89	Communicable, maternal, neonatal, and nutritional diseases	Australia	Deaths	Number	Male																			308.067	273.706	272.611	249.692	259.281	259.638	319.39	255.827	346.847	259.916	271.588	210.824	121.804	122.322	123.98	122.218	127.202	136.062	138.934	146.557	152.487
32	295	1	1	1	90 to 94	Communicable, maternal, neonatal, and nutritional diseases	Australia	Deaths	Number	Male																			88.0773	78.2207	78.1811	74.0194	74.9913	76.5065	94.0526	76.5404	103.455	80.206	88.5916	90.2039	58.518	61.1362	62.4244	60.2455	61.0939	61.4671	59.6365	60.9974	63.0908
235	295	1	1	1	95 plus	Communicable, maternal, neonatal, and nutritional diseases	Australia	Deaths	Number	Male																			18.9047	16.7501	16.8874	17.614	17.4022	18.2773	21.7957	17.7662	22.9568	17.633	19.4426	24.8201	16.3319	17.7267	18.7	19.059	20.6663	22.1999	22.9746	24.2553	25.4876
250	295	1	1	1	All Ages	Communicable, maternal, neonatal, and nutritional diseases	Australia	Deaths	Number	Male	6300.28	6376.09	5735.64	5277.93	5432.77	5012.62	5190.48	5291.37	4672.71	5585.19	4684.49	4559.37	4761.82	4592.01	4952.05	4511.51	4819.83	4423.9	4280.64	4188.23	4915.55	4109.55	3987.2	3850.86	4159.31	3161.53	3327.63	2750.32	2672.21	2161.19	1732.13	1716.31	1719.38	1666.19	1662.5	1708.75	1698.75	1741.21	1790.95
4	296	1	1	1	Post Neonatal	HIV/AIDS and tuberculosis	Australia	Deaths	Number	Male																															0.100839	0.166423	0.166142	0.165811	0.165733	0.272882	0.423925	0.557159	0.645179
35	296	1	1	1	0	HIV/AIDS and tuberculosis	Australia	Deaths	Number	Male	0	5.68385	5.61834	5.55726	3.45039	1.15683	1.20316	1.2997	2.85834	1.30501	0	0	0.009276	1.44471	0.011181	0	0	2.36433	0.000157	0.020934	0.103084	0.041702	1.21161	1.49408	0.000146	0.000176	0.040784	0.000184	0.000197	0
5	296	1	1	1	1 to 4	HIV/AIDS and tuberculosis	Australia	Deaths	Number	Male	18.6776	13.9233	4.34351	10.1714	10.3086	2.30374	2.321	0	2.51418	0	3.23915	5.7763	0.020126	2.6633	1.5753	1.66387	0	0	3.30767	1.10964	2.25771	2.14344	0.000252	0.000208	0.000202	1.10548	0.021249	0.02217	0.021913	0	0.49682	0.489479	0.450001	0.436908	0.418884	0.487482	0.562485	0.646147	0.697511
6	296	1	1	1	5 to 9	HIV/AIDS and tuberculosis	Australia	Deaths	Number	Male	6.94763	3.34168	7.9075	1.13372	1.15406	1.09782	0	1.14403	1.60912	0	0	1.14127	0.007162	0	0.011589	0	0	0	0.000223	0.000293	0.00021	0.000234	0.00014	0.000314	0.021735	0.000282	0.000308	0.021227	0.0003	0.008993	0.165494	0.192412	0.173324	0.164929	0.149407	0.245996	0.355159	0.451292	0.535168
7	296	1	1	1	10 to 14	HIV/AIDS and tuberculosis	Australia	Deaths	Number	Male	5.18863	4.22357	4.77538	2.15137	1.06979	0	0	0	0	0	0	0	0.006127	0	0.007184	0	0	2.21041	0.000278	0.000391	0.000393	0.000329	1.23694	0.022576	1.09672	0.000193	0.000388	0.00041	0.311961	0.002556	0.16809	0.194291	0.187132	0.176835	0.178192	0.249968	0.343367	0.407245	0.440407
8	296	1	1	1	15 to 19	HIV/AIDS and tuberculosis	Australia	Deaths	Number	Male	9.35989	6.52667	4.09207	2.61278	1.08761	0	1.33353	2.26712	2.45096	2.7227	0	1.25914	0.011547	0	0.019183	0	1.8869	0	1.0398	0.150902	0.000125	0.020608	0.020717	0.020567	1.05165	1.05963	0.151889	0	0	1.27318	0.111472	0.178134	0.163281	0.154252	0.152878	0.25349	0.442307	0.585235	0.699574
9	296	1	1	1	20 to 24	HIV/AIDS and tuberculosis	Australia	Deaths	Number	Male	13.6978	17.5067	15.3001	7.21601	4.15325	2.05911	5.46706	1.23387	1.12091	0	1.54246	1.43923	0.024652	0	1.04737	0	0	3.73361	0	1.04945	1.053	0.171751	1.07102	0	0.020406	0.192595	0.040904	0	0.020568	0.000545	0.356339	0.614554	0.583176	0.571996	0.582232	1.06675	2.12845	2.80432	3.47524
10	296	1	1	1	25 to 29	HIV/AIDS and tuberculosis	Australia	Deaths	Number	Male	31.6118	26.7661	16.905	16.0968	14.4993	9.35715	3.86953	9.44108	7.14517	0	3.61301	0	0.034366	5.83191	1.09269	0	0	0	1.02671	0.020441	0	0	1.02959	0.02058	0.020408	0.020386	0.172256	3.23104	0.020324	0	0.555297	1.40468	1.3455	1.41724	1.62711	4.07211	10.3092	14.8012	18.8508
11	296	1	1	1	30 to 34	HIV/AIDS and tuberculosis	Australia	Deaths	Number	Male	47.5246	30.4701	40.0823	20.5813	18.4589	9.7252	15.6238	7.81391	12.768	11.3806	9.32478	5.17606	4.31371	4.35573	1.4251	0	0	3.13768	2.15057	4.2071	0	4.19468	3.12817	0.020431	1.04672	0.040782	2.29791	0.020443	0	1.01304	0.54107	1.80898	1.78548	1.83257	2.17944	6.57308	15.1842	20.4759	26.4817
12	296	1	1	1	35 to 39	HIV/AIDS and tuberculosis	Australia	Deaths	Number	Male	79.363	49.2007	50.9658	43.1809	23.1602	17.1134	23.3978	12.2509	8.51171	15.7458	12.5763	8.095	5.85103	11.798	5.77019	5.48844	8.43761	1.57596	3.13212	1.1104	0.020483	0	3.31212	0.172296	1.14283	2.17106	3.19627	0.020545	0.172194	1.01416	0.842938	2.21582	2.27039	2.66124	2.79078	9.39936	17.9884	28.1154	30.1071
13	296	1	1	1	40 to 44	HIV/AIDS and tuberculosis	Australia	Deaths	Number	Male	92.9843	65.4299	61.1221	47.2177	42.7062	40.1363	30.2171	31.6121	15.2414	16.2915	19.0246	15.6267	15.2377	9.60653	13.2799	11.6423	7.60941	11.9007	7.57242	3.33015	7.39971	2.09319	0.150648	5.48159	6.73574	2.29711	3.35806	1.08787	3.21331	2.011	1.57532	2.55589	2.44394	3.08865	3.32762	8.45464	12.0134	22.1421	26.7621
14	296	1	1	1	45 to 49	HIV/AIDS and tuberculosis	Australia	Deaths	Number	Male	127.445	100.867	85.9881	69.8311	65.3227	51.3333	32.9998	34.5552	37.7161	29.4011	16.1545	34.688	32.3532	32.9885	20.141	16.1081	16.4521	7.63575	11.6243	10.5043	6.31851	7.62027	3.63018	6.68968	2.2853	5.44382	4.38702	3.67672	3.20262	6.57389	2.64462	3.17145	2.9697	3.38069	3.61996	6.96205	9.59735	11.6039	17.4079
15	296	1	1	1	50 to 54	HIV/AIDS and tuberculosis	Australia	Deaths	Number	Male	154.061	156.226	106.066	83.1204	75.7782	54.8697	67.11	44.8225	53.9121	58.1271	35.4752	30.5912	36.0211	32.9437	25.4932	25.2226	19.1605	14.6038	13.9019	7.47914	11.5661	11.9541	17.0561	9.36229	10.6347	9.78293	6.665	5.38927	6.3841	6.09253	4.0166	4.41533	3.95349	3.87305	3.63443	5.78813	7.56785	9.4879	13.5255
16	296	1	1	1	55 to 59	HIV/AIDS and tuberculosis	Australia	Deaths	Number	Male	162.262	157.166	133.776	91.55	74.1016	71.1327	80.6375	57.5622	51.204	61.9785	50.0404	36.7841	54.3473	35.0178	37.9443	23.0952	37.7964	29.9296	16.9849	22.029	17.6858	14.0309	11.8367	11.5252	15.0791	5.49928	12.874	10.678	5.45716	7.23542	5.87583	6.26657	5.67805	5.54416	5.39058	6.86914	8.33198	9.67492	10.5133
17	296	1	1	1	60 to 64	HIV/AIDS and tuberculosis	Australia	Deaths	Number	Male	168.573	198.051	141.05	122.819	127.207	86.2874	77.626	74.0243	68.6296	62.6502	64.8077	40.1601	49.5031	54.9632	47.3029	26.5748	46.866	35.0055	20.7127	26.2451	20.9356	15.696	7.54321	19.0021	11.6383	8.05915	9.56793	5.75929	9.68627	9.79007	6.63791	6.66295	6.34539	6.40804	6.43758	7.54775	9.18758	9.84827	9.2971
18	296	1	1	1	65 to 69	HIV/AIDS and tuberculosis	Australia	Deaths	Number	Male	158.482	140.533	141.497	100.658	117.234	104.75	100.856	79.843	65.4874	79.3499	51.37	63.6134	58.8159	54.386	52.839	26.1531	41.8539	34.3721	27.7918	26.8235	28.0929	23.7805	17.3737	11.4918	19.1218	12.0441	12.7624	13.6636	13.1972	10.6193	10.2385	9.81926	8.94511	8.40072	7.85851	8.43867	9.15582	9.36891	11.65
19	296	1	1	1	70 to 74	HIV/AIDS and tuberculosis	Australia	Deaths	Number	Male	122.141	108.052	103.345	95.4116	85.1942	73.0451	86.1459	52.2564	47.6228	71.4384	74.8077	56.2455	66.1165	51.5025	61.1753	37.9862	44.4116	45.3701	29.1606	25.0786	19.6525	18.0607	17.7358	14.4801	23.0443	23.8719	10.9897	16.478	8.6625	11.1497	10.6965	10.6086	9.78916	9.7584	9.45695	9.81374	9.72897	10.149	10.256
20	296	1	1	1	75 to 79	HIV/AIDS and tuberculosis	Australia	Deaths	Number	Male	60.9726	52.5191	60.8645	59.9541	52.2224	55.186	46.9474	53.6287	39.0712	47.3202	37.5107	39.4033	67.5024	46.6351	45.164	47.7278	39.0852	29.9207	27.2364	15.6589	28.0341	21.2156	6.64578	7.36909	11.6838	12.6346	9.4368	14.4232	11.6347	10.9086	10.123	9.87408	9.25304	9.26125	9.10716	9.7158	10.1557	10.9522	11.5912
36	296	1	1	1	80 plus	HIV/AIDS and tuberculosis	Australia	Deaths	Number	Male	29.1943	39.6879	43.9461	23.2484	36.1141	34.2745	22.9379	32.3775	30.3594	31.6744	27.5383	35.9927	42.3128	48.9044	46.1209	36.0331	34.7217	27.7057
30	296	1	1	1	80 to 84	HIV/AIDS and tuberculosis	Australia	Deaths	Number	Male																			15.1478	14.6067	13.0552	10.5545	10.8784	5.37203	8.57562	8.43415	8.42775	9.45649	9.2939	6.67343	6.69097	6.5464	6.12684	6.02872	6.16717	6.46218	7.07673	7.88771	8.62893
31	296	1	1	1	85 to 89	HIV/AIDS and tuberculosis	Australia	Deaths	Number	Male																			7.25278	3.98551	5.69546	7.13075	4.77605	4.78006	4.77332	8.04578	5.45477	4.73783	3.92992	3.87628	4.0373	3.8759	3.51087	3.4324	3.48173	3.79692	4.10232	4.53973	4.99297
32	296	1	1	1	90 to 94	HIV/AIDS and tuberculosis	Australia	Deaths	Number	Male																			1.96394	1.0773	1.55027	1.93656	1.29322	1.29043	1.30448	2.24933	1.54195	1.39787	1.22012	1.27629	1.64292	1.63029	1.50614	1.44617	1.43021	1.45783	1.45564	1.54121	1.66033
235	296	1	1	1	95 plus	HIV/AIDS and tuberculosis	Australia	Deaths	Number	Male																			0.378352	0.206972	0.30076	0.386769	0.263746	0.259089	0.260956	0.453641	0.308629	0.280651	0.241614	0.268155	0.264699	0.275136	0.263471	0.266062	0.281338	0.307235	0.324917	0.35682	0.387921
250	296	1	1	1	All Ages	HIV/AIDS and tuberculosis	Australia	Deaths	Number	Male	1288.49	1176.17	1027.64	802.512	753.223	613.828	598.693	496.133	448.222	489.385	407.025	375.992	432.488	393.041	360.42	257.696	298.281	249.466	190.385	164.695	163.722	141.033	110.194	98.8545	119.538	103.406	91.696	90.3448	76.6709	79.7871	67.7825	72.9667	67.9096	68.4701	68.4379	98.2352	136.436	176.397	208.606
4	297	1	1	1	Post Neonatal	Tuberculosis	Australia	Deaths	Number	Male																															0.100839	0.0960385	0.0907099	0.0874303	0.0844058	0.0871802	0.081183	0.0823739	0.0839495
35	297	1	1	1	0	Tuberculosis	Australia	Deaths	Number	Male	0	5.68385	5.61834	5.55726	3.45039	1.15683	1.20316	1.2997	2.85834	1.30501	0	0	0.009276	1.44471	0.011181	0	0	2.36433	0.000157	0.020934	0.103084	0.041702	1.21161	1.49408	0.000146	0.000176	0.040784	0.000184	0.000197	0
5	297	1	1	1	1 to 4	Tuberculosis	Australia	Deaths	Number	Male	18.6776	13.9233	4.34351	10.1714	10.3086	2.30374	2.321	0	2.51418	0	3.23915	5.7763	0.020126	2.6633	1.5753	1.66387	0	0	3.30767	1.10964	2.25771	2.14344	0.000252	0.000208	0.000202	1.10548	0.021249	0.02217	0.021913	0	0.49682	0.449134	0.407469	0.390142	0.368631	0.365572	0.337792	0.334872	0.336215
6	297	1	1	1	5 to 9	Tuberculosis	Australia	Deaths	Number	Male	6.94763	3.34168	7.9075	1.13372	1.15406	1.09782	0	1.14403	1.60912	0	0	1.14127	0.007162	0	0.011589	0	0	0	0.000223	0.000293	0.00021	0.000234	0.00014	0.000314	0.021735	0.000282	0.000308	0.021227	0.0003	0.008993	0.165494	0.155494	0.13614	0.118325	0.0988715	0.098199	0.0862589	0.0837708	0.0883695
7	297	1	1	1	10 to 14	Tuberculosis	Australia	Deaths	Number	Male	5.18863	4.22357	4.77538	2.15137	1.06979	0	0	0	0	0	0	0	0.006127	0	0.007184	0	0	2.21041	0.000278	0.000391	0.000393	0.000329	1.23694	0.022576	1.09672	0.000193	0.000388	0.00041	0.311961	0.002556	0.16809	0.160188	0.150871	0.137958	0.133852	0.126567	0.117818	0.110053	0.110718
8	297	1	1	1	15 to 19	Tuberculosis	Australia	Deaths	Number	Male	9.35989	6.52667	4.09207	2.61278	1.08761	0	1.33353	2.26712	2.45096	2.7227	0	1.25914	0.011547	0	0.019183	0	1.8869	0	1.0398	0.150902	0.000125	0.020608	0.020717	0.020567	1.05165	1.05963	0.151889	0	0	1.27318	0.111472	0.0999163	0.0858586	0.0777653	0.0735874	0.0750979	0.0754774	0.0768571	0.079242
9	297	1	1	1	20 to 24	Tuberculosis	Australia	Deaths	Number	Male	13.6978	17.5067	15.3001	7.21601	4.15325	2.05911	5.46706	1.23387	1.12091	0	1.54246	1.43923	0.024652	0	1.04737	0	0	3.73361	0	1.04945	1.053	0.171751	1.07102	0	0.020406	0.192595	0.040904	0	0.020568	0.000545	0.356339	0.337781	0.309712	0.296149	0.28403	0.285596	0.270882	0.272159	0.276217
10	297	1	1	1	25 to 29	Tuberculosis	Australia	Deaths	Number	Male	31.6118	26.7661	16.905	16.0968	14.4993	9.35715	3.86953	9.44108	7.14517	0	3.61301	0	0.034366	5.83191	1.09269	0	0	0	1.02671	0.020441	0	0	1.02959	0.02058	0.020408	0.020386	0.172256	3.23104	0.020324	0	0.555297	0.534834	0.496243	0.470331	0.443137	0.459006	0.457945	0.482181	0.518837
11	297	1	1	1	30 to 34	Tuberculosis	Australia	Deaths	Number	Male	47.5246	30.4701	40.0823	20.5813	18.4589	9.7252	15.6238	7.81391	12.768	11.3806	9.32478	5.17606	4.31371	4.35573	1.4251	0	0	3.13768	2.15057	4.2071	0	4.19468	3.12817	0.020431	1.04672	0.040782	2.29791	0.020443	0	1.01304	0.54107	0.522374	0.486456	0.463121	0.46061	0.457894	0.442503	0.456778	0.485752
12	297	1	1	1	35 to 39	Tuberculosis	Australia	Deaths	Number	Male	79.363	49.2007	50.9658	43.1809	23.1602	17.1134	23.3978	12.2509	8.51171	15.7458	12.5763	8.095	5.85103	11.798	5.77019	5.48844	8.43761	1.57596	3.13212	1.1104	0.020483	0	3.31212	0.172296	1.14283	2.17106	3.19627	0.020545	0.172194	1.01416	0.842938	0.811087	0.765777	0.731611	0.716394	0.713144	0.712971	0.701914	0.709649
13	297	1	1	1	40 to 44	Tuberculosis	Australia	Deaths	Number	Male	92.9843	65.4299	61.1221	47.2177	42.7062	40.1363	30.2171	31.6121	15.2414	16.2915	19.0246	15.6267	15.2377	9.60653	13.2799	11.6423	7.60941	11.9007	7.57242	3.33015	7.39971	2.09319	0.150648	5.48159	6.73574	2.29711	3.35806	1.08787	3.21331	2.011	1.57532	1.4623	1.32858	1.25203	1.23498	1.20466	1.21357	1.21623	1.2806
14	297	1	1	1	45 to 49	Tuberculosis	Australia	Deaths	Number	Male	127.445	100.867	85.9881	69.8311	65.3227	51.3333	32.9998	34.5552	37.7161	29.4011	16.1545	34.688	32.3532	32.9885	20.141	16.1081	16.4521	7.63575	11.6243	10.5043	6.31851	7.62027	3.63018	6.68968	2.2853	5.44382	4.38702	3.67672	3.20262	6.57389	2.64462	2.3688	2.15658	1.93683	1.83606	1.7543	1.6726	1.62817	1.56303
15	297	1	1	1	50 to 54	Tuberculosis	Australia	Deaths	Number	Male	154.061	156.226	106.066	83.1204	75.7782	54.8697	67.11	44.8225	53.9121	58.1271	35.4752	30.5912	36.0211	32.9437	25.4932	25.2226	19.1605	14.6038	13.9019	7.47914	11.5661	11.9541	17.0561	9.36229	10.6347	9.78293	6.665	5.38927	6.3841	6.09253	4.0166	3.6681	3.20493	2.8931	2.60803	2.39878	2.24803	2.18754	2.18672
16	297	1	1	1	55 to 59	Tuberculosis	Australia	Deaths	Number	Male	162.262	157.166	133.776	91.55	74.1016	71.1327	80.6375	57.5622	51.204	61.9785	50.0404	36.7841	54.3473	35.0178	37.9443	23.0952	37.7964	29.9296	16.9849	22.029	17.6858	14.0309	11.8367	11.5252	15.0791	5.49928	12.874	10.678	5.45716	7.23542	5.87583	5.52005	4.92693	4.59978	4.30956	4.03898	3.79752	3.62149	3.49322
17	297	1	1	1	60 to 64	Tuberculosis	Australia	Deaths	Number	Male	168.573	198.051	141.05	122.819	127.207	86.2874	77.626	74.0243	68.6296	62.6502	64.8077	40.1601	49.5031	54.9632	47.3029	26.5748	46.866	35.0055	20.7127	26.2451	20.9356	15.696	7.54321	19.0021	11.6383	8.05915	9.56793	5.75929	9.68627	9.79007	6.63791	6.28643	5.94991	5.81424	5.75241	5.6796	5.49737	5.44129	5.47387
18	297	1	1	1	65 to 69	Tuberculosis	Australia	Deaths	Number	Male	158.482	140.533	141.497	100.658	117.234	104.75	100.856	79.843	65.4874	79.3499	51.37	63.6134	58.8159	54.386	52.839	26.1531	41.8539	34.3721	27.7918	26.8235	28.0929	23.7805	17.3737	11.4918	19.1218	12.0441	12.7624	13.6636	13.1972	10.6193	10.2385	9.55194	8.67615	8.03458	7.44798	7.28803	7.21059	7.49848	7.78996
19	297	1	1	1	70 to 74	Tuberculosis	Australia	Deaths	Number	Male	122.141	108.052	103.345	95.4116	85.1942	73.0451	86.1459	52.2564	47.6228	71.4384	74.8077	56.2455	66.1165	51.5025	61.1753	37.9862	44.4116	45.3701	29.1606	25.0786	19.6525	18.0607	17.7358	14.4801	23.0443	23.8719	10.9897	16.478	8.6625	11.1497	10.6965	10.5403	9.72243	9.65501	9.33026	9.4391	9.06018	9.34716	9.30159
20	297	1	1	1	75 to 79	Tuberculosis	Australia	Deaths	Number	Male	60.9726	52.5191	60.8645	59.9541	52.2224	55.186	46.9474	53.6287	39.0712	47.3202	37.5107	39.4033	67.5024	46.6351	45.164	47.7278	39.0852	29.9207	27.2364	15.6589	28.0341	21.2156	6.64578	7.36909	11.6838	12.6346	9.4368	14.4232	11.6347	10.9086	10.123	9.8321	9.21957	9.18616	9.01207	9.42554	9.59404	10.1976	10.6958
36	297	1	1	1	80 plus	Tuberculosis	Australia	Deaths	Number	Male	29.1943	39.6879	43.9461	23.2484	36.1141	34.2745	22.9379	32.3775	30.3594	31.6744	27.5383	35.9927	42.3128	48.9044	46.1209	36.0331	34.7217	27.7057
30	297	1	1	1	80 to 84	Tuberculosis	Australia	Deaths	Number	Male																			15.1478	14.6067	13.0552	10.5545	10.8784	5.37203	8.57562	8.43415	8.42775	9.45649	9.2939	6.67343	6.69097	6.52653	6.11549	5.99111	6.11924	6.3136	6.78443	7.471	8.12992
31	297	1	1	1	85 to 89	Tuberculosis	Australia	Deaths	Number	Male																			7.25278	3.98551	5.69546	7.13075	4.77605	4.78006	4.77332	8.04578	5.45477	4.73783	3.92992	3.87628	4.0373	3.86937	3.50746	3.42087	3.46692	3.74895	4.00198	4.39028	4.80457
32	297	1	1	1	90 to 94	Tuberculosis	Australia	Deaths	Number	Male																			1.96394	1.0773	1.55027	1.93656	1.29322	1.29043	1.30448	2.24933	1.54195	1.39787	1.22012	1.27629	1.64292	1.62907	1.50546	1.44412	1.42765	1.44999	1.44	1.5186	1.63255
235	297	1	1	1	95 plus	Tuberculosis	Australia	Deaths	Number	Male																			0.378352	0.206972	0.30076	0.386769	0.263746	0.259089	0.260956	0.453641	0.308629	0.280651	0.241614	0.268155	0.264699	0.274172	0.2626	0.26501	0.280023	0.303046	0.316549	0.344398	0.372775
250	297	1	1	1	All Ages	Tuberculosis	Australia	Deaths	Number	Male	1288.49	1176.17	1027.64	802.512	753.223	613.828	598.693	496.133	448.222	489.385	407.025	375.992	432.488	393.041	360.42	257.696	298.281	249.466	190.385	164.695	163.722	141.033	110.194	98.8545	119.538	103.406	91.696	90.3448	76.6709	79.7871	67.7825	64.696	59.5053	57.2657	55.4887	55.7128	55.4197	57.4632	59.4136
2	301	1	1	1	Early Neonatal	Diarrhea, lower respiratory, and other common infectious diseases	Australia	Deaths	Number	Male																															10.3002	9.02871	9.14621	8.49619	7.95953	7.47421	6.22018	5.52236	5.80261
3	301	1	1	1	Late Neonatal	Diarrhea, lower respiratory, and other common infectious diseases	Australia	Deaths	Number	Male																															5.94144	5.55566	5.65179	5.27893	5.15581	5.2662	4.74483	4.69077	4.74671
4	301	1	1	1	Post Neonatal	Diarrhea, lower respiratory, and other common infectious diseases	Australia	Deaths	Number	Male																															38.702	37.5494	38.673	37.2686	35.6836	36.3571	33.1337	33.64	34.3236
35	301	1	1	1	0	Diarrhea, lower respiratory, and other common infectious diseases	Australia	Deaths	Number	Male	397.633	418.58	404.025	373.061	350.109	368.198	312.309	348.934	391.192	401.317	343.037	337.324	344.243	333.43	308.978	324.415	301.547	334.574	394.316	420.996	427.55	492.075	424.153	387.671	329.215	248.8	212.231	183.168	169.69	93.3869
5	301	1	1	1	1 to 4	Diarrhea, lower respiratory, and other common infectious diseases	Australia	Deaths	Number	Male	274.486	294.538	238.414	231.392	243.13	201.797	184.583	195.63	177.792	196.428	158.575	147.315	142.031	130.675	157.903	150.111	155.464	141.992	114.438	114.345	148.204	113.181	92.2072	94.0607	95.2201	66.2284	53.2261	52.8782	40.4384	40.2661	25.3719	23.3942	23.1981	22.6503	21.3786	20.8455	18.8596	18.9645	19.0515
6	301	1	1	1	5 to 9	Diarrhea, lower respiratory, and other common infectious diseases	Australia	Deaths	Number	Male	85.0724	86.8909	54.4426	75.915	53.7329	55.5445	54.5932	53.0494	42.2865	35.1375	22.0927	39.5436	36.875	24.7239	31.3399	27.0106	27.4118	20.666	18.9456	28.3683	25.0587	18.6249	31.0041	18.9281	27.4386	15.1052	17.0615	18.052	11.8895	7.15516	6.84875	6.6646	6.32334	5.5809	4.99199	4.91748	4.42571	4.38582	4.62018
7	301	1	1	1	10 to 14	Diarrhea, lower respiratory, and other common infectious diseases	Australia	Deaths	Number	Male	31.4417	51.3762	19.8289	38.9577	28.1335	25.3332	23.0808	22.688	22.4203	17.3903	15.8606	16.0819	6.55618	13.114	15.6948	17.0904	17.9645	9.95793	17.4954	26.2915	5.7482	20.3668	19.4426	7.08193	10.4657	12.1284	11.6163	6.74756	13.9995	5.54005	4.40273	4.31504	4.46546	4.15041	4.15358	3.89071	3.63444	3.4272	3.44942
8	301	1	1	1	15 to 19	Diarrhea, lower respiratory, and other common infectious diseases	Australia	Deaths	Number	Male	32.4255	57.0234	26.7808	24.9776	29.8042	14.7367	19.2724	21.2791	13.405	28.4288	24.1888	18.0477	9.50295	2.29919	15.81	12.5015	17.9353	19.6222	13.9929	15.4557	18.2994	16.4582	9.35716	13.5841	14.1297	12.7539	11.5129	12.7266	8.49948	13.1188	7.51206	7.08316	6.73853	6.2141	6.10396	6.20499	6.3043	6.55633	6.86087
9	301	1	1	1	20 to 24	Diarrhea, lower respiratory, and other common infectious diseases	Australia	Deaths	Number	Male	30.6156	57.0087	25.682	26.7359	22.8515	21.6292	19.1433	21.1307	23.7414	16.0377	6.69006	18.3173	4.0856	10.3723	13.2949	16.5442	14.465	13.1985	13.4759	17.0615	20.4798	21.0902	16.78	16.2455	15.8035	18.8503	15.9657	9.68403	13.8103	8.54201	6.56355	6.53674	6.61319	6.44258	6.32176	6.26024	5.91894	5.84474	5.88136
10	301	1	1	1	25 to 29	Diarrhea, lower respiratory, and other common infectious diseases	Australia	Deaths	Number	Male	24.3543	43.0283	42.8677	27.1166	28.6903	26.7869	26.8371	25.7001	11.9807	18.0163	15.49	14.8597	17.4435	12.9397	12.6874	8.19042	9.4266	10.543	7.57498	15.2708	16.0402	10.5432	17.0034	15.8168	26.6172	14.5904	18.6242	9.00228	10.7143	6.40563	6.12472	6.18277	6.32304	6.18295	6.04053	6.24435	6.25003	6.47118	6.89082
11	301	1	1	1	30 to 34	Diarrhea, lower respiratory, and other common infectious diseases	Australia	Deaths	Number	Male	31.4073	51.484	33.9249	26.5322	27.7057	21.064	32.8339	38.4737	24.0763	27.8496	23.8357	26.9155	15.3254	8.02265	18.5041	11.5618	19.8539	13.6056	11.1864	12.3797	26.6354	20.6964	16.3138	15.2619	22.506	17.0792	17.7988	11.3533	10.9322	12.1073	7.71518	7.76109	7.87863	7.82219	8.00324	8.08906	7.93363	8.09979	8.45446
12	301	1	1	1	35 to 39	Diarrhea, lower respiratory, and other common infectious diseases	Australia	Deaths	Number	Male	24.5958	61.1672	38.3882	40.0035	26.4485	21.9796	26.5606	39.1087	37.6336	35.2031	29.8611	23.9293	33.0861	19.1098	30.1797	27.9828	21.2847	24.2729	30.8229	28.287	28.6804	22.8748	24.9965	32.0249	23.6524	18.3675	31.2015	20.6236	20.2789	16.6391	10.831	10.8879	11.0627	11.0024	11.1078	11.3009	11.4887	11.4648	11.6785
13	301	1	1	1	40 to 44	Diarrhea, lower respiratory, and other common infectious diseases	Australia	Deaths	Number	Male	63.2145	55.7508	40.9977	51.8505	42.0086	55.0704	57.3836	58.5099	31.7255	56.3477	39.0456	44.5145	34.0756	46.3844	53.5362	35.8054	38.065	50.7472	40.9156	50.2583	61.3182	28.8859	29.5626	48.0601	50.0596	33.3071	41.908	26.1021	22.9352	16.6733	15.4651	15.0597	14.874	14.6381	14.8823	14.8509	15.2036	15.5135	16.3281
14	301	1	1	1	45 to 49	Diarrhea, lower respiratory, and other common infectious diseases	Australia	Deaths	Number	Male	69.5063	84.6272	60.9932	53.2648	63.1777	58.9584	79.349	80.1578	50.0769	67.0738	52.3368	46.0916	56.0958	53.3851	62.1296	63.1479	61.7748	50.4983	57.3622	79.8373	94.6105	64.1814	49.6503	80.1422	58.9718	50.7457	52.541	51.316	46.9138	31.0929	21.8865	20.4373	19.8366	18.6524	18.3649	18.16	17.9278	18.0935	17.968
15	301	1	1	1	50 to 54	Diarrhea, lower respiratory, and other common infectious diseases	Australia	Deaths	Number	Male	99.0573	114.13	100.905	77.5842	88.5497	68.4798	70.1112	102.19	78.5937	104.479	89.8543	62.8421	67.8127	82.1498	70.7255	81.4417	85.3901	72.4173	85.4767	91.0287	125.266	72.3361	65.1425	76.6498	111.186	67.9371	89.4233	65.6139	50.6166	36.9651	35.4952	33.5692	31.6362	29.5633	27.5278	25.8632	24.6317	24.2098	23.9703
16	301	1	1	1	55 to 59	Diarrhea, lower respiratory, and other common infectious diseases	Australia	Deaths	Number	Male	131.377	140.703	103.296	113.899	109.86	122.655	116.529	151.762	110.931	153.697	110.19	90.3148	88.7762	97.4354	117.716	108.182	138.333	92.2087	87.3529	98.7375	163.188	84.9658	102.839	95.4681	125.14	79.9786	79.4353	73.1623	69.77	69.2271	42.3988	41.9322	41.0203	39.8738	38.8568	37.4669	35.8537	34.6864	32.9679
17	301	1	1	1	60 to 64	Diarrhea, lower respiratory, and other common infectious diseases	Australia	Deaths	Number	Male	185.086	181.173	156.98	146.061	167.961	160.976	143.277	160.201	130.756	185.58	107.858	127.229	133.39	116.225	178.204	145.929	159.176	116.291	125.181	109.438	175.94	103.634	125.443	113.019	140.806	108.853	119.008	109.985	87.0278	74.2392	53.0505	53.0506	54.0874	54.8045	56.2735	57.1804	56.5912	56.2248	56.3425
18	301	1	1	1	65 to 69	Diarrhea, lower respiratory, and other common infectious diseases	Australia	Deaths	Number	Male	240.02	199.521	190.926	178.461	198.87	207.024	205.91	285.715	177.506	280.972	208.432	163.412	161.468	186.009	197.588	164.135	236.567	176.504	183.895	163.271	219.849	151.166	148.758	176.398	186.292	139.11	145.621	125.22	125.02	111.473	81.9124	81.2298	80.5541	76.8411	73.9733	73.7293	74.5198	76.544	78.5535
19	301	1	1	1	70 to 74	Diarrhea, lower respiratory, and other common infectious diseases	Australia	Deaths	Number	Male	277.347	253.608	239.876	215.575	245.635	219.764	269.253	287.036	256.441	317.403	240.116	221.577	263.768	254.419	318.154	247.752	285.969	248.465	216.517	207.863	287.102	181.513	178.626	206.443	246.532	145.104	204.575	182.181	146.061	152.548	111.212	113.201	115.439	114.764	116.977	117.024	114.973	115.022	112.724
20	301	1	1	1	75 to 79	Diarrhea, lower respiratory, and other common infectious diseases	Australia	Deaths	Number	Male	252.829	294.576	256.755	207.265	323.886	258.07	292.82	316.685	254.444	399.857	299.582	268.956	290.077	319.395	373.147	362.071	413.508	343.705	278.217	240.096	366.287	231.175	232.572	234.196	276.89	222.985	262.156	183.619	210.496	145.948	116.537	117.535	119.753	118.087	118.666	120.865	121.634	124.912	129.34
36	301	1	1	1	80 plus	Diarrhea, lower respiratory, and other common infectious diseases	Australia	Deaths	Number	Male	582.68	591.663	537.985	532.522	584.568	499.495	627.4	560.805	542.926	763.763	636.46	585.399	626.178	589.686	829.807	738.693	834.483	669.775
30	301	1	1	1	80 to 84	Diarrhea, lower respiratory, and other common infectious diseases	Australia	Deaths	Number	Male																			307.131	231.447	354.289	247.188	256.746	260.484	323.215	210.418	282.096	230.704	225.745	170.668	123.186	127.19	131.512	131.565	135.194	138.326	137.286	142.216	148.161
31	301	1	1	1	85 to 89	Diarrhea, lower respiratory, and other common infectious diseases	Australia	Deaths	Number	Male																			287.017	256.6	252.23	220.655	237.571	231.418	292.517	229.421	325.963	242.9	250.376	204.076	110.354	112.424	114.091	112.444	117.055	125.201	127.461	134.574	139.266
32	301	1	1	1	90 to 94	Diarrhea, lower respiratory, and other common infectious diseases	Australia	Deaths	Number	Male																			79.8475	71.4808	70.2318	62.1539	66.159	64.9105	82.6535	65.6875	94.7797	73.006	78.8593	87.3213	53.9491	56.5045	57.6816	55.5855	56.3599	56.7333	54.9581	56.3239	58.0407
235	301	1	1	1	95 plus	Diarrhea, lower respiratory, and other common infectious diseases	Australia	Deaths	Number	Male																			16.1019	14.4643	14.1766	13.2191	14.1392	13.9323	17.4996	13.8307	19.886	15.112	15.9933	23.8923	15.1812	16.5153	17.3966	17.717	19.2186	20.6601	21.3651	22.619	23.6893
250	301	1	1	1	All Ages	Diarrhea, lower respiratory, and other common infectious diseases	Australia	Deaths	Number	Male	2833.15	3036.85	2573.07	2441.17	2635.12	2407.56	2561.25	2769.06	2377.93	3104.98	2423.51	2252.67	2330.79	2299.78	2805.4	2542.56	2838.62	2409.04	2387.26	2292.98	2901.18	2196.98	2158.47	2201.8	2476.81	1791.28	2106.63	1703.16	1630.07	1327.29	910.942	913.609	923.956	905.626	910.25	922.911	911.319	930.006	949.111
2	302	1	1	1	Early Neonatal	Diarrheal diseases	Australia	Deaths	Number	Male																															0.0887203	0.0733281	0.0653997	0.0602706	0.0593507	0.0603472	0.0569286	0.0609292	0.0636523
3	302	1	1	1	Late Neonatal	Diarrheal diseases	Australia	Deaths	Number	Male																															0.156457	0.133241	0.121743	0.113508	0.115489	0.122461	0.118319	0.125624	0.130182
4	302	1	1	1	Post Neonatal	Diarrheal diseases	Australia	Deaths	Number	Male																															1.70609	1.37263	1.06239	0.978284	0.994201	0.97111	0.936614	1.19835	1.42892
35	302	1	1	1	0	Diarrheal diseases	Australia	Deaths	Number	Male	109.878	102.06	92.0567	80.8711	79.3261	73.7317	50.7721	50.6223	72.1516	67.1308	51.4606	63.1939	62.362	53.8908	48.85	65.2545	51.9732	71.0589	62.0247	66.6962	76.2474	82.662	54.2575	53.8189	42.41	36.4185	35.5746	41.3712	28.2526	15.169
5	302	1	1	1	1 to 4	Diarrheal diseases	Australia	Deaths	Number	Male	42.9663	53.5023	39.0916	43.267	34.634	31.5072	22.7264	22.7729	31.6526	34.8419	42.2782	20.8595	27.0769	30.6331	29.0825	42.6964	48.1994	49.2806	41.4073	34.9163	39.3528	44.9968	22.6713	25.3571	35.9207	15.3382	8.88896	8.40951	13.6352	7.7658	0.76346	0.601518	0.438244	0.411623	0.429962	0.409594	0.405148	0.603393	0.742852
6	302	1	1	1	5 to 9	Diarrheal diseases	Australia	Deaths	Number	Male	5.50022	6.41104	5.31595	3.18213	3.14798	3.29347	2.15702	2.22182	7.17992	3.19251	0.028682	4.41561	3.22635	2.21079	2.14316	9.58877	1.09565	1.08661	2.80468	1.5528	0.568793	2.25095	7.28083	2.73037	2.28024	0.438155	3.32225	4.21248	0.00018	0.001274	0.123735	0.0993253	0.073737	0.0689737	0.06722	0.0653078	0.064865	0.0919219	0.115543
7	302	1	1	1	10 to 14	Diarrheal diseases	Australia	Deaths	Number	Male	0	1.05904	0	1.07268	2.13958	2.23729	1.10531	1.07884	6.74824	2.31715	2.22993	1.09613	0	1.10533	2.24224	1.10629	1.12208	0	0.196667	2.64305	1.10364	2.42439	4.72061	1.2098	0.105474	1.19771	1.34752	0.246428	1.40369	0.00014	0.0913047	0.0798786	0.0727219	0.0723828	0.0729644	0.0714362	0.0697768	0.0813803	0.095775
8	302	1	1	1	15 to 19	Diarrheal diseases	Australia	Deaths	Number	Male	2.07998	0	0	0	2.04732	2.10399	0	1.04909	1.05495	1.29493	2.10891	2.09857	1.05588	0	1.054	1.04107	3.12845	4.21795	0.125601	0.150856	0.075698	1.2282	1.12859	1.1234	1.33161	1.02976	0.075956	0.182987	1.04371	0.02055	0.0680431	0.0671312	0.0664292	0.0658799	0.0660934	0.0676726	0.0695276	0.0713717	0.074154
9	302	1	1	1	20 to 24	Diarrheal diseases	Australia	Deaths	Number	Male	3.08736	4.0896	2.04001	3.08195	1.03831	5.14777	1.02506	2.06967	3.10456	0	0.006067	1.03963	0	0	1.02268	0	2.06217	1.03613	0.066223	0.150706	3.34831	2.15325	1.12663	3.39336	1.41271	3.37793	0.044864	1.23164	0.133056	1.02258	0.0922994	0.0791685	0.0698119	0.0701334	0.0711479	0.07103	0.0721411	0.0973319	0.118196
10	302	1	1	1	25 to 29	Diarrheal diseases	Australia	Deaths	Number	Male	3.09476	4.16683	6.2032	1.03072	5.31731	2.09305	3.09559	3.09856	1.03619	2.09769	2.07027	3.07442	4.10433	1.0201	2.11456	0	2.09298	0	0.300814	2.34049	0.150536	0.377383	3.56889	0.088355	0.069383	0.132042	0.132357	1.13178	2.539	1.34892	0.0840399	0.0735132	0.0668247	0.0672198	0.0685134	0.0701922	0.0742373	0.103117	0.128802
11	302	1	1	1	30 to 34	Diarrheal diseases	Australia	Deaths	Number	Male	4.28082	5.25347	6.16651	2.27042	1.15368	3.18929	5.31225	4.20841	2.0788	2.13935	3.114	6.21127	1.04079	1.05348	1.03258	0	2.53339	1.04589	0.013792	2.42951	1.40793	0.424418	2.1241	1.82648	0.425603	1.70711	2.84619	1.52202	1.4312	0.000125	0.0676357	0.0662158	0.0660727	0.066188	0.0666668	0.0670659	0.0676358	0.0754213	0.0878747
12	302	1	1	1	35 to 39	Diarrheal diseases	Australia	Deaths	Number	Male	3.16503	8.41552	1.03631	5.25895	4.21366	1.06431	5.36746	6.275	4.14396	3.14714	4.18027	1.04066	5.1569	1.03392	5.25211	1.04535	2.1094	2.13503	0.75649	2.65343	0.100778	1.93849	0.062972	3.68076	1.88853	2.8429	0.113244	2.85386	0.164449	0.010087	0.0947851	0.0833968	0.0718755	0.0720823	0.075763	0.0809534	0.0908688	0.116413	0.132421
13	302	1	1	1	40 to 44	Diarrheal diseases	Australia	Deaths	Number	Male	9.41879	9.40195	2.08371	5.18648	2.09683	4.23061	9.43909	3.16213	5.19311	5.24952	5.36444	8.45302	3.09782	6.66095	4.19892	1.04532	2.11373	3.16056	4.57306	5.38217	3.62579	0.828021	5.88171	2.53755	2.50147	3.21452	4.93667	4.33615	0.151158	0	0.147473	0.127662	0.104701	0.102239	0.109146	0.117318	0.137288	0.188506	0.225321
14	302	1	1	1	45 to 49	Diarrheal diseases	Australia	Deaths	Number	Male	6.30634	6.35088	11.5326	4.19799	6.25717	9.42445	7.28807	16.665	6.23823	7.42354	2.07326	0	7.22144	7.19287	4.36751	6.27203	5.25087	5.19682	4.5616	6.29727	2.20288	4.2344	5.31079	3.60143	4.02389	3.07605	4.21137	4.88748	0.40086	0.030256	0.159918	0.13344	0.105392	0.10089	0.106936	0.112775	0.128488	0.172871	0.200197
15	302	1	1	1	50 to 54	Diarrheal diseases	Australia	Deaths	Number	Male	11.5066	11.5058	12.4649	9.48627	7.28766	9.40334	8.31065	6.20694	4.15723	3.11576	11.3894	9.24065	8.26963	8.19574	7.25997	6.34231	6.18301	9.56674	6.45871	6.2216	4.09436	4.60211	4.0496	5.53474	3.83929	8.55566	9.23697	3.51175	4.63331	0.010564	0.222645	0.184841	0.138031	0.128139	0.133703	0.133412	0.150466	0.209996	0.247857
16	302	1	1	1	55 to 59	Diarrheal diseases	Australia	Deaths	Number	Male	13.6283	10.4281	13.5888	13.4536	12.5145	11.5049	7.27754	12.4885	5.20576	10.3471	12.3693	11.316	11.3518	7.2111	18.6435	9.24887	6.15383	10.3012	6.5067	2.78185	6.12928	6.62671	8.96777	9.70515	5.56346	6.02721	5.49893	10.6464	7.54016	2.01242	0.342113	0.293197	0.223743	0.214373	0.230588	0.231512	0.259826	0.357473	0.405452
17	302	1	1	1	60 to 64	Diarrheal diseases	Australia	Deaths	Number	Male	19.964	12.6336	14.615	7.2847	19.8901	15.6801	15.6022	7.25687	15.4956	8.22226	10.3942	11.3077	19.5295	3.08464	18.5287	13.4171	11.2875	10.2853	5.25411	9.86664	7.95115	8.69758	10.2486	6.08333	15.5411	7.38109	5.60534	8.42332	4.70274	3.20799	0.4112	0.347236	0.269201	0.270134	0.304316	0.310376	0.358468	0.523301	0.628552
18	302	1	1	1	65 to 69	Diarrheal diseases	Australia	Deaths	Number	Male	15.8077	13.7158	6.31827	12.5722	17.7893	18.8671	20.9128	17.6673	19.7676	21.7734	24.8804	9.28113	18.5244	16.4307	13.4198	13.4378	18.5232	18.4913	10.3104	16.6887	7.69768	14.1169	14.1022	13.3136	6.18844	15.4521	7.91794	6.38637	8.86057	3.39626	0.63866	0.521226	0.388501	0.37125	0.397912	0.393979	0.458905	0.719711	0.902675
19	302	1	1	1	70 to 74	Diarrheal diseases	Australia	Deaths	Number	Male	13.9459	22.3658	20.1986	17.0268	13.6799	26.6575	27.3866	14.7564	32.3874	19.9012	23.8929	20.8615	25.7993	14.4517	21.6441	15.464	14.4235	14.487	18.935	15.8869	9.59989	11.5227	7.44639	18.1159	10.9132	13.136	8.40772	20.7609	9.90564	2.45691	0.908568	0.780107	0.590097	0.586527	0.657182	0.652134	0.739349	1.12753	1.36775
20	302	1	1	1	75 to 79	Diarrheal diseases	Australia	Deaths	Number	Male	12.1562	19.7811	12.0451	18.2096	26.9294	19.302	20.2991	12.7948	23.2281	18.9626	16.8312	24.0416	27.1565	26.0587	21.7361	28.9697	13.4033	33.0256	12.4265	12.6274	12.7984	14.4952	13.5525	14.6983	13.6146	20.6599	13.7886	7.92838	8.42409	2.83488	0.883309	0.777293	0.598877	0.599477	0.670205	0.678979	0.781056	1.19816	1.56711
36	302	1	1	1	80 plus	Diarrheal diseases	Australia	Deaths	Number	Male	20.4916	39.1382	31.5371	35.3734	24.7146	23.5178	24.7935	18.993	24.2141	23.1053	40.014	21.8239	27.7928	28.7535	38.0113	26.3359	24.1635	19.8469
30	302	1	1	1	80 to 84	Diarrheal diseases	Australia	Deaths	Number	Male																			13.788	8.1109	22.7281	9.73146	13.3944	9.23033	14.2282	17.7291	7.05414	16.6919	13.4997	7.29354	0.771118	0.702522	0.542836	0.544077	0.61165	0.618481	0.709107	1.05774	1.43847
31	302	1	1	1	85 to 89	Diarrheal diseases	Australia	Deaths	Number	Male																			8.27813	9.76646	7.58415	10.0874	6.512	12.3841	11.9558	7.66814	9.52064	4.41442	3.36232	5.13715	0.768433	0.642966	0.484976	0.476367	0.536063	0.565445	0.681954	1.03041	1.32897
32	302	1	1	1	90 to 94	Diarrheal diseases	Australia	Deaths	Number	Male																			3.18848	3.76383	2.92018	3.91078	2.51032	4.77341	4.65774	3.02439	3.82948	1.82615	1.44894	2.37861	0.448047	0.389854	0.312365	0.303751	0.328156	0.336961	0.382297	0.533688	0.646109
235	302	1	1	1	95 plus	Diarrheal diseases	Australia	Deaths	Number	Male																			0.971795	1.1496	0.888616	1.24774	0.811709	1.53235	1.48319	0.951289	1.20756	0.556252	0.420243	0.777271	0.175871	0.162323	0.142176	0.144148	0.159754	0.178662	0.2113	0.283615	0.336798
250	302	1	1	1	All Ages	Diarrheal diseases	Australia	Deaths	Number	Male	297.278	330.279	276.294	262.826	264.177	262.956	232.871	203.388	265.038	234.262	254.686	219.355	252.766	208.987	240.604	241.265	215.819	254.223	202.949	212.077	210.576	228.557	189.729	194.739	180.355	169.358	133.561	151.531	111.953	54.8743	9.21392	7.79201	6.07614	5.88792	6.33298	6.38721	7.02457	10.0282	12.4136
2	322	1	1	1	Early Neonatal	Lower respiratory infections	Australia	Deaths	Number	Male																															8.43546	7.35284	7.55888	7.00692	6.55135	6.14294	5.07629	4.36437	4.61206
3	322	1	1	1	Late Neonatal	Lower respiratory infections	Australia	Deaths	Number	Male																															2.69111	2.51465	2.59683	2.39545	2.31671	2.38612	2.13162	2.01416	1.9776
4	322	1	1	1	Post Neonatal	Lower respiratory infections	Australia	Deaths	Number	Male																															26.189	25.6439	26.4228	25.6357	24.3011	24.8941	22.5213	22.1006	21.7291
35	322	1	1	1	0	Lower respiratory infections	Australia	Deaths	Number	Male	194.496	212.887	212.711	208.937	185.218	221.094	205.945	224.323	261.615	260.89	226.571	221.377	224.961	244.1	215.477	220.193	207.488	227.993	295.018	315.983	317.359	373.26	336.093	277.436	245.442	179.824	142.154	103.84	106.645	54.0997
5	322	1	1	1	1 to 4	Lower respiratory infections	Australia	Deaths	Number	Male	103.703	126.066	101.113	105.735	104.702	85.8071	113.737	129.338	107.995	127.518	85.1798	81.1694	91.4297	67.8308	102.462	81.1413	72.9094	64.2566	48.5276	51.3613	86.5017	51.6031	49.1573	55.4238	41.4144	30.3476	30.6914	26.6125	12.4389	17.0691	13.0968	12.2838	11.8247	11.2949	10.491	10.0591	8.84398	8.38164	7.7467
6	322	1	1	1	5 to 9	Lower respiratory infections	Australia	Deaths	Number	Male	19.8214	14.9591	10.6518	16.9646	10.4082	10.9988	29.14	24.8498	15.1867	18.1108	10.6761	20.2642	15.0559	11.054	16.0737	11.7396	19.7423	9.7999	9.36365	13.0419	16.9319	8.13751	11.2382	8.15989	10.9767	3.00441	4.57249	7.43933	3.02343	4.11802	2.92166	2.89323	2.80089	2.49494	2.16589	2.13629	1.8839	1.76447	1.78001
7	322	1	1	1	10 to 14	Lower respiratory infections	Australia	Deaths	Number	Male	10.3877	13.5154	3.23414	17.1951	8.56904	14.5536	12.1695	16.215	7.50774	6.96308	7.76478	7.6729	5.46348	6.63196	8.96806	11.074	10.1099	5.53711	11.757	13.2457	1.18699	12.345	11.2721	3.06828	4.96728	8.24398	5.73722	1.42419	7.58395	3.03775	2.09397	2.08917	2.15924	2.014	1.99864	1.87241	1.73245	1.56124	1.50492
8	322	1	1	1	15 to 19	Lower respiratory infections	Australia	Deaths	Number	Male	7.28857	14.392	10.2387	12.5025	16.3231	6.32072	12.5827	14.4286	6.35605	18.612	14.7199	10.4929	2.11176	2.09318	10.54	9.37828	11.3308	10.5536	6.74682	9.57996	11.6363	8.60139	5.27598	7.39849	7.51052	8.66801	7.33398	8.82781	4.76597	7.3972	3.90238	3.70816	3.54404	3.28686	3.18647	3.24818	3.25495	3.23498	3.25928
9	322	1	1	1	20 to 24	Lower respiratory infections	Australia	Deaths	Number	Male	8.6396	9.20161	7.14854	10.2989	10.3918	6.18591	7.18398	13.4787	12.3581	12.5485	5.14153	11.4359	2.04278	10.1994	10.2268	16.5442	10.3194	10.0901	10.854	11.764	10.6424	15.6415	12.7465	9.88957	10.5586	11.7651	10.8287	7.57649	11.103	6.32567	4.25835	4.26384	4.30765	4.1923	4.10661	4.06607	3.82728	3.69766	3.59633
10	322	1	1	1	25 to 29	Lower respiratory infections	Australia	Deaths	Number	Male	10.5827	11.7771	17.5838	8.62962	11.5637	13.613	7.2311	18.2636	8.31377	13.6432	11.3552	5.12403	10.2608	10.1009	7.40097	5.12201	7.33362	10.3674	6.34051	10.7634	12.943	7.52297	11.5879	11.6895	17.1815	10.8179	17.2366	4.91019	5.51816	4.04443	4.12905	4.18588	4.25286	4.13797	4.03948	4.20587	4.22703	4.34272	4.53629
11	322	1	1	1	30 to 34	Lower respiratory infections	Australia	Deaths	Number	Male	16.2507	23.1153	15.4251	11.7112	19.9541	14.7596	12.6467	26.3296	18.3089	21.4316	16.5774	11.3873	5.20395	6.96917	16.4389	10.5116	15.8427	10.4679	9.75463	9.7483	23.9135	16.2128	12.8444	10.2961	20.5623	12.0299	11.9037	7.96092	8.93974	10.0917	6.2302	6.28232	6.38528	6.34025	6.49738	6.59267	6.45726	6.55851	6.80065
12	322	1	1	1	35 to 39	Lower respiratory infections	Australia	Deaths	Number	Male	18.2658	29.5875	25.5757	25.2785	16.2474	12.7837	15.7845	29.3187	30.8909	29.3851	22.9546	17.3603	21.2131	16.5428	20.5479	23.0095	16.8871	19.2273	23.5939	24.2325	25.55	18.3638	23.2122	24.5116	18.0201	13.3473	26.1429	15.4834	17.005	12.3568	8.67391	8.73483	8.84271	8.77835	8.83913	9.0068	9.15063	9.07852	9.1546
13	322	1	1	1	40 to 44	Lower respiratory infections	Australia	Deaths	Number	Male	48.1834	37.9916	30.5789	41.4776	35.5683	44.4938	44.2648	42.8218	21.1633	46.7206	30.2074	36.0615	27.1378	38.4787	46.1881	29.2868	35.9513	42.7535	31.4583	39.3058	50.6514	24.3019	22.5637	37.3026	42.9076	27.5478	31.1897	19.7501	18.4477	9.04952	12.9298	12.6027	12.4118	12.2052	12.3812	12.3721	12.6407	12.802	13.3417
14	322	1	1	1	45 to 49	Lower respiratory infections	Australia	Deaths	Number	Male	54.7833	64.0954	41.9438	39.3674	51.3329	46.8448	65.6086	58.9421	39.0694	56.6953	45.1068	41.6312	47.6526	42.7094	51.7111	52.2908	54.1436	40.2274	47.1232	68.7172	86.9702	54.7353	42.2674	71.3456	49.2168	42.8566	41.9741	43.2159	41.1666	29.4277	19.1501	17.9237	17.3527	16.2904	16.031	15.8728	15.6586	15.7486	15.5529
15	322	1	1	1	50 to 54	Lower respiratory infections	Australia	Deaths	Number	Male	75.8087	92.0711	80.0843	60.6554	73.9059	50.5511	58.616	91.8115	67.0437	92.6994	76.2444	46.4142	54.3744	69.7019	60.154	69.6513	76.0768	58.5854	70.1869	78.9646	117.164	61.9301	57.428	65.3861	95.9102	51.7899	74.1314	57.3509	42.2353	33.9297	31.8434	30.1465	28.333	26.4502	24.6041	23.1435	22.0352	21.5877	21.252
16	322	1	1	1	55 to 59	Lower respiratory infections	Australia	Deaths	Number	Male	109.294	119.787	83.3772	91.0552	86.8486	106.887	103.941	127.792	99.4171	135.705	92.6145	71.6434	65.8691	86.9719	94.7938	92.7322	128.007	76.7168	75.1314	83.5078	148.849	71.6792	84.6393	77.7323	112.991	68.5345	64.3119	57.9777	54.3334	55.7019	38.7931	38.4334	37.5785	36.5	35.5573	34.3022	32.7949	31.6348	29.8953
17	322	1	1	1	60 to 64	Lower respiratory infections	Australia	Deaths	Number	Male	156.656	154.741	132.969	129.309	138.604	140.047	123.495	147.694	112.059	173.129	88.9784	105.598	110.692	107.925	154.449	131.285	144.776	102.882	109.62	91.4245	158.579	87.4083	104.504	98.877	114.762	88.3211	104.326	87.7208	74.4126	67.1691	48.6471	48.6782	49.5403	50.1515	51.5414	52.4551	51.9344	51.5631	51.4839
18	322	1	1	1	65 to 69	Lower respiratory infections	Australia	Deaths	Number	Male	212.412	179.443	177.165	158.467	170.582	184.859	176.448	260.604	151.327	254.954	174.135	147.664	139.657	167.424	175.863	147.563	214.815	155.788	161.904	138.849	202.937	124.94	125.842	149.112	166.983	113.471	129.006	107.449	106.402	103.448	76.9001	76.3098	75.5736	72.0067	69.2722	69.1004	69.8143	71.5808	73.0788
19	322	1	1	1	70 to 74	Lower respiratory infections	Australia	Deaths	Number	Male	258.006	225.824	213.228	192.071	226.648	186.608	238.639	265.825	219.719	296.362	214.115	197.472	236.902	238.861	290.29	231.156	270.442	232.841	188.192	179.917	265.907	159.791	161.183	175.454	222.398	124.469	185.524	148.697	126.599	144.826	105.696	107.664	109.796	108.93	110.973	111.108	109.032	108.674	105.918
20	322	1	1	1	75 to 79	Lower respiratory infections	Australia	Deaths	Number	Male	239.463	269.3	243.545	186.851	292.557	231.11	267.08	302.72	227.985	375.423	279.488	241.744	255.448	289.063	350.275	330.9	396.931	308.476	251.065	217.868	342.619	203.795	212.063	208.76	254.617	192.69	236.232	164.616	192.357	137.314	111.985	113.014	115.077	113.274	113.73	115.828	116.468	119.196	122.79
36	322	1	1	1	80 plus	Lower respiratory infections	Australia	Deaths	Number	Male	560.982	546.359	504.025	494.542	558.703	473.654	595.49	539.518	515.131	740.658	590.728	559.063	595.011	557.702	787.307	707.898	804.574	648.805
30	322	1	1	1	80 to 84	Lower respiratory infections	Australia	Deaths	Number	Male																			286.981	215.147	324.589	230.95	235.076	243.606	302.443	185.215	268.776	207.008	206.891	162.992	119.669	123.647	127.815	127.742	131.219	134.307	133.225	137.661	142.784
31	322	1	1	1	85 to 89	Lower respiratory infections	Australia	Deaths	Number	Male																			276.459	244.868	242.919	207.467	228.65	215.839	277.647	218.097	313.161	235.588	243.836	197.352	107.972	110.164	111.898	110.237	114.74	122.779	124.893	131.517	135.633
32	322	1	1	1	90 to 94	Lower respiratory infections	Australia	Deaths	Number	Male																			75.8081	66.9831	66.6668	57.1815	62.7487	59.0476	76.897	61.4515	89.6673	70.007	76.1498	84.3151	52.8637	55.4596	56.6836	54.596	55.337	55.7035	53.8973	55.0692	56.5952
235	322	1	1	1	95 plus	Lower respiratory infections	Australia	Deaths	Number	Male																			14.9025	13.1184	13.1154	11.6887	13.0722	12.1083	15.7108	12.56	18.3199	14.2306	15.2393	22.927	14.8292	16.1643	17.0475	17.3553	18.8255	20.2348	20.8988	22.0661	23.0489
250	322	1	1	1	All Ages	Lower respiratory infections	Australia	Deaths	Number	Male	2105.02	2145.11	1910.6	1811.05	2018.13	1851.17	2090	2334.27	1921.45	2681.45	1992.56	1833.58	1910.49	1974.36	2419.17	2181.48	2497.68	2035.37	2010.79	1898.39	2527.63	1807.56	1823.46	1822.44	2109.12	1465.05	1813.22	1397.69	1375.09	1166.99	823.9	830.16	839.804	823.317	828.704	841.817	832.398	846.199	858.071
2	344	1	1	1	Early Neonatal	Neglected tropical diseases and malaria	Australia	Deaths	Number	Male																															0.00991323	0.0101692	0.0104359	0.0101417	0.010094	0.00981904	0.00879479	0.00823553	0.00798494
3	344	1	1	1	Late Neonatal	Neglected tropical diseases and malaria	Australia	Deaths	Number	Male																															0.0249977	0.0314579	0.0402967	0.0404543	0.0436858	0.0432431	0.0367123	0.0271842	0.0233958
4	344	1	1	1	Post Neonatal	Neglected tropical diseases and malaria	Australia	Deaths	Number	Male																															0.0616934	0.0978305	2.16795	0.157154	0.176649	0.166105	2.17051	0.0933905	0.073935
35	344	1	1	1	0	Neglected tropical diseases and malaria	Australia	Deaths	Number	Male	0	1.07863	0	1.06837	1.13786	2.14978	0	0	0	0	0	0	0	0	0	0	0	0	0	1.09885	0	0	0	0	0	0	0	0	0	0
5	344	1	1	1	1 to 4	Neglected tropical diseases and malaria	Australia	Deaths	Number	Male	2.28435	3.30515	0	2.25636	3.4362	4.38987	2.29936	1.12127	0	3.41811	7.4908	3.29361	2.52284	0	3.06883	0	4.46442	0	0	1.10953	0	0	0.000101	0	0	1.10533	1.1155	0.000145	0.000116	0	0.0561469	0.072285	0.105787	0.120105	0.13862	0.132277	0.109929	0.0729542	0.0607821
6	344	1	1	1	5 to 9	Neglected tropical diseases and malaria	Australia	Deaths	Number	Male	1.15794	0	0	1.06071	0	0	0	0	0	0	1.30486	0	0	1.63419	0	0	0	0	1.06617	1.07812	0	0	1.06878	0.000126	0.000127	0.000113	0.000123	0	0.00012	0.002429	0.0800146	0.0784684	0.0765821	0.0735543	0.0701245	0.0700091	0.0682742	0.0688095	0.0698297
7	344	1	1	1	10 to 14	Neglected tropical diseases and malaria	Australia	Deaths	Number	Male	0	0	0	0	0	0	0	0	0	0	1.10925	0	0	0	0	0	0	1.10521	0.000111	0.000156	0.000157	0.000131	0	0.000187	0.000148	0	1.13544	0.000164	0.001085	0.068053	0.0789535	0.0805358	0.0832576	0.082746	0.0828625	0.0811297	0.0786651	0.0759081	0.0736088
8	344	1	1	1	15 to 19	Neglected tropical diseases and malaria	Australia	Deaths	Number	Male	0	0	0	0	1.02366	1.05199	0	1.9822	1.22548	0	1.05142	0	0	0	0	0	0	0	0	0	0	0	0	0	0	0	0	0	0	0.000467	0.0896252	0.0875762	0.0857693	0.0840063	0.0837221	0.0859454	0.0881078	0.0903359	0.0910819
9	344	1	1	1	20 to 24	Neglected tropical diseases and malaria	Australia	Deaths	Number	Male	0	0	0	0	0	1	0	2.46774	0	0	0	0	1.02139	0	0	2.06695	0	1.72688	0	1.04938	1.0327	0	0	0	0	0	0	0	0	0	0.0956142	0.0970529	0.0988531	0.0994206	0.100143	0.100798	0.0979895	0.0971534	0.0956014
10	344	1	1	1	25 to 29	Neglected tropical diseases and malaria	Australia	Deaths	Number	Male	2.12682	0	0	2.3671	0	0	0	0	2.38172	0	0	0	0	1.57058	0	0	0	2.07187	0	0	0	0	1.02953	0	0	0	0	1.07022	0	2.35652	0.0939684	0.0957525	0.0979843	0.0984433	0.101189	0.103369	0.103123	0.104826	0.107595
11	344	1	1	1	30 to 34	Neglected tropical diseases and malaria	Australia	Deaths	Number	Male	1.08677	0	0	1	0	1.11254	0	1.11627	1.12191	0	0	0	0	0	0	0	1.47781	0	0	0	0	0	1.04272	0	0	0	0	0	0	0.000399	0.0948687	0.0966371	0.0976748	0.0974783	0.0988676	0.0995759	0.0990968	0.100753	0.103497
12	344	1	1	1	35 to 39	Neglected tropical diseases and malaria	Australia	Deaths	Number	Male	1.06376	0	3.11003	1.05179	1.12705	1.22238	2.21255	1.11371	0	0	0	2.2183	1.33303	0	0	0	0	0	1.04405	1	0	2.08802	0	0	0	0	0	0	0	1.00874	0.0782072	0.0807296	0.0846141	0.08766	0.0912618	0.0934618	0.0948514	0.0947483	0.0951096
13	344	1	1	1	40 to 44	Neglected tropical diseases and malaria	Australia	Deaths	Number	Male	0	0	2.08371	1.09593	1	0	0	2.22603	0	1.0499	0	0	1.20022	1.17471	0	0	0	0	1.06019	1.05293	0	0	0	0	2.13779	0	0	0	1	0	0.0741175	0.0742585	0.0750563	0.0760508	0.0789422	0.985879	0.0844489	0.0882998	0.0930235
14	344	1	1	1	45 to 49	Neglected tropical diseases and malaria	Australia	Deaths	Number	Male	1.06722	1.06825	4.19369	0	2.05768	3.27679	2	2.13003	1.06301	0	1.13447	0	1	1.0497	0	0	0	0	0	0	0	0	0	0	0	0	0	0	1.06076	2.18614	2.10942	0.0749608	1.06721	0.07537	0.0830678	1.07769	0.0797269	0.0795471	0.0794924
15	344	1	1	1	50 to 54	Neglected tropical diseases and malaria	Australia	Deaths	Number	Male	0	1.05653	0	1.08286	2.0524	1.11007	4.15532	0	1.05055	0	0	2.05348	0	1.14133	0	1.14648	0	0	1.04156	1.03537	0	1.03836	0	0	0	0	1.04383	1.03972	0	0.001008	0.107021	0.106969	0.116082	0.114551	0.116726	0.109167	0.0990067	0.0880224	0.086994
16	344	1	1	1	55 to 59	Neglected tropical diseases and malaria	Australia	Deaths	Number	Male	4.09667	1	1.05148	2.10237	0	0	0	1.04071	0	2.144	0	0	2.18219	1.07583	0	0	0	0	0	1.03372	0	0	0	0	1.03414	0	0	0	0	1.00325	0.136743	0.15642	0.180054	0.183424	0.191588	0.181337	0.162214	0.129723	0.112329
17	344	1	1	1	60 to 64	Neglected tropical diseases and malaria	Australia	Deaths	Number	Male	4.2798	1.06034	6.24303	0	1.06645	2.10743	2.11881	1.0476	0	0	5.41841	0	1.04413	0	0	0	0	2.17109	0	0	1.02571	1.02504	1.02601	1.02616	2.05779	2.05912	0	2.0473	0	0.003147	0.104955	0.130353	0.163667	0.175396	0.194227	0.191409	0.176385	0.137375	0.120408
18	344	1	1	1	65 to 69	Neglected tropical diseases and malaria	Australia	Deaths	Number	Male	0	6.33412	3.13191	0	2.04643	1.06358	1.05999	3.11841	3.18609	2.15645	3.15165	2.16672	2.08592	1.02692	5.2257	0	0	0	5.11884	0	2.05272	1.02477	1.01961	0	1.0256	1.02297	0	0	0	0	0.100744	0.121498	0.145916	0.14568	0.152254	0.147698	0.138655	0.114687	0.105161
19	344	1	1	1	70 to 74	Neglected tropical diseases and malaria	Australia	Deaths	Number	Male	5.31578	1.09638	0	5.39778	3.18103	0	4.29149	2.13427	2.12248	3.21036	1.06103	2.20384	2.11542	0	2.20817	1.03093	1.06905	1.06825	0	0	1.02644	3.08124	0	0	0	0	1.02187	0	0	2.11689	0.101009	0.155086	0.220951	0.242569	0.280136	0.273408	1.20771	0.165866	0.130788
20	344	1	1	1	75 to 79	Neglected tropical diseases and malaria	Australia	Deaths	Number	Male	1.10511	2.16333	4.38004	4.39784	4.43076	3.30384	2.20562	1.06623	3.2304	1.13703	2.19204	5.22643	1.09831	1.07784	1.03505	0	0	0	2.06046	1.03122	1.0305	1.02974	0	2.06254	0	0	1.02735	0	0	0.00015	0.0671526	0.107298	0.156278	0.172576	0.199009	0.196493	1.13728	0.123923	0.101112
36	344	1	1	1	80 plus	Neglected tropical diseases and malaria	Australia	Deaths	Number	Male	3.61617	1.23575	0	0	1.15053	1.21392	2.40627	1.18591	0	1.13123	1.14356	0	1.19865	1.10575	3.61173	0	1.27648	1.20276
30	344	1	1	1	80 to 84	Neglected tropical diseases and malaria	Australia	Deaths	Number	Male																			0	0	0	0	2.07744	0	0	1.0355	0	0	0	0.001275	0.0520806	0.100507	0.159122	0.192102	0.233249	0.228428	0.194968	0.130546	0.0993571
31	344	1	1	1	85 to 89	Neglected tropical diseases and malaria	Australia	Deaths	Number	Male																			0	0	0.799915	0	0	0	0	0	0	0	0.764784	0.000888	1.42427	0.0736967	0.111484	0.125586	0.148394	0.147317	0.12602	0.0841518	0.0635876
32	344	1	1	1	90 to 94	Neglected tropical diseases and malaria	Australia	Deaths	Number	Male																			0	0	0.219099	0	0	0	0	0	0	0	0.237988	0.00133	0.0288231	0.04832	0.0707379	0.0762806	0.0861888	0.0806303	0.0668437	0.0450408	0.0351547
235	344	1	1	1	95 plus	Neglected tropical diseases and malaria	Australia	Deaths	Number	Male																			0	0	0.037549	0	0	0	0	0	0	0	0.041397	0.001704	0.0129981	0.0206176	0.0300981	0.0332776	0.0395817	0.0394185	0.0348705	0.0243893	0.0196013
250	344	1	1	1	All Ages	Neglected tropical diseases and malaria	Australia	Deaths	Number	Male	27.2004	19.3985	24.1939	22.8811	23.71	23.0022	22.7494	21.7504	15.3816	14.2471	25.0575	17.1624	16.8021	10.8569	15.1495	4.24436	8.28776	9.34606	11.3914	9.48928	7.22479	9.2873	7.26419	3.08901	6.25559	5.22303	5.34411	4.15755	3.10625	8.75239	5.08333	1.99848	5.44586	2.56403	2.80058	4.6446	6.46418	2.04587	1.84943
2	380	1	1	1	Early Neonatal	Neonatal disorders	Australia	Deaths	Number	Male																															527.043	508.713	500.701	472.567	460.488	455.256	419.215	404.774	396.93
3	380	1	1	1	Late Neonatal	Neonatal disorders	Australia	Deaths	Number	Male																															62.9525	62.0858	62.568	59.9337	60.8281	63.8362	61.0624	60.0552	58.8043
4	380	1	1	1	Post Neonatal	Neonatal disorders	Australia	Deaths	Number	Male																															35.281	34.3953	35.5722	36.73	38.0525	39.7876	38.913	39.519	40.0908
35	380	1	1	1	0	Neonatal disorders	Australia	Deaths	Number	Male	1718.39	1701.95	1710.39	1630.86	1641.2	1581.06	1599.8	1647.58	1516.07	1659.17	1578.64	1629.07	1695.02	1613.5	1492.09	1421.81	1411.82	1505.4	1422.26	1495.19	1569.17	1505.76	1455.39	1296.43	1282.37	1036.36	896.078	753.178	742.278	632.588
5	380	1	1	1	1 to 4	Neonatal disorders	Australia	Deaths	Number	Male	1.12776	0	0	1.10892	3.23432	0	0	1.12127	1.10934	2.17762	0	1.09787	0	0	1.10192	0	0	2.17389	0.000227	1.10964	2.25771	3.21506	1.12408	6.58545	3.39651	1.10548	0.000215	1.16177	0.000291	4.68029	6.9686	6.50506	6.91755	6.97517	7.20004	7.27439	7.05183	6.99496	7.22135
250	380	1	1	1	All Ages	Neonatal disorders	Australia	Deaths	Number	Male	1719.52	1701.95	1710.39	1631.97	1644.43	1581.06	1599.8	1648.7	1517.18	1661.35	1578.64	1630.17	1695.02	1613.5	1493.19	1421.81	1411.82	1507.57	1422.26	1496.3	1571.43	1508.98	1456.51	1303.02	1285.77	1037.47	896.078	754.34	742.278	637.268	632.245	611.699	605.759	576.206	566.569	566.154	526.242	511.343	503.047
2	386	1	1	1	Early Neonatal	Nutritional deficiencies	Australia	Deaths	Number	Male																															0	0	0	0	0	0	0	0	0
3	386	1	1	1	Late Neonatal	Nutritional deficiencies	Australia	Deaths	Number	Male																															0	0	0	0	0	0	0	0	0
4	386	1	1	1	Post Neonatal	Nutritional deficiencies	Australia	Deaths	Number	Male																															0.485632	0.474893	0.513608	0.498666	0.482056	0.479112	0.445349	0.409019	0.423412
35	386	1	1	1	0	Nutritional deficiencies	Australia	Deaths	Number	Male	5.48096	2.15727	7.45491	7.47859	2.07693	7.52422	2.16042	5.29882	3.23421	3.13366	4.26186	0	2.48544	0	1.06218	1.05737	2.11292	0	10.9112	2.1977	3.32026	14.6846	3.87341	4.42035	8.27143	3.51471	0	2.07078	0	2.12937
5	386	1	1	1	1 to 4	Nutritional deficiencies	Australia	Deaths	Number	Male	10.0212	5.45256	3.25763	4.43566	4.31242	5.4282	2.16442	2.24254	3.32803	5.44404	6.55537	5.48935	2.33005	5.38663	4.40769	5.47389	4.34523	5.43473	4.38126	3.32821	2.25757	4.28654	3.50545	2.19516	5.6606	2.21066	0	1.16156	3.55756	1.13196	0.194569	0.185327	0.195322	0.190904	0.185694	0.179587	0.16917	0.154104	0.158425
6	386	1	1	1	5 to 9	Nutritional deficiencies	Australia	Deaths	Number	Male	0	1.06851	1.06319	0	1.04933	1.09782	3.23553	1.07779	1.09536	0	1.06761	2.13307	2.17185	3.31619	1.07158	3.19626	1.09565	2.17323	2.13234	1.07806	3.22409	2.15535	1.09427	1.08243	2.19259	0.000113	1.0829	0	3.31478	0.001433	0.126399	0.119356	0.120076	0.113266	0.104406	0.0999901	0.0933375	0.0857679	0.0896546
7	386	1	1	1	10 to 14	Nutritional deficiencies	Australia	Deaths	Number	Male	1	1.05904	0	1.07268	1.06979	0	0	1.07884	0	1.15858	1.10925	3.28839	3.28803	1.10533	0	1.10629	1.12208	4.42082	2.18871	2.21482	0.000157	0.000131	3.26427	0.000187	1.0965	2.18363	0.000155	2.27639	2.34502	1.01422	0.0683267	0.0699225	0.0720122	0.0721068	0.072292	0.0711484	0.0691747	0.0666671	0.0657686
8	386	1	1	1	15 to 19	Nutritional deficiencies	Australia	Deaths	Number	Male	1.03999	1.028	1.02302	2.07942	1.02366	1.05199	1.05626	2.09819	1.05495	1.0409	2.10284	2.09857	2.11859	2.09318	1.054	1.04107	0	0	3.119	1.04926	3.16434	4.17891	2.10867	2.08224	5.2578	5.19565	4.22929	0	3.15863	0.000203	0.0679122	0.0671202	0.0664292	0.0658799	0.0660934	0.0676726	0.0695276	0.0712129	0.0727215
9	386	1	1	1	20 to 24	Nutritional deficiencies	Australia	Deaths	Number	Male	1.02912	0	0	2.05463	2.07662	0	3.07518	1.03483	1.03485	0	1.02831	2.07926	0.00739	1.01994	1.02268	1.03348	0	1.03613	1.02622	1.0494	1.03271	1.04315	0.010897	1.0458	1.04402	2.10805	1.05564	1.06492	2.17321	0	0.086595	0.085141	0.090813	0.0897188	0.0881785	0.0864076	0.0827028	0.077687	0.0795268
10	386	1	1	1	25 to 29	Nutritional deficiencies	Australia	Deaths	Number	Male	2.06317	1.04171	1.03387	0	2.10099	2.09305	0	1.03285	1.03619	1.04884	0	0	1.03374	4.0804	1.05728	0	1.04649	1.03593	0	3.17455	2.08153	1.04166	0.011036	0	1.05556	1.05645	1.06544	1.07023	0	0	0.211428	0.207833	0.222308	0.220154	0.218357	0.220089	0.218417	0.209575	0.226434
11	386	1	1	1	30 to 34	Nutritional deficiencies	Australia	Deaths	Number	Male	0	4.20278	0	1.02834	0	0	2.1249	1.0521	1.0394	1.03726	0	0	2.08997	0	1.03258	1.05026	1.05558	1.04589	0	1.05178	0	0	1.05371	2.13438	5.23357	1.04848	2.12605	0	1.0842	0.000175	0.204333	0.200242	0.212115	0.2087	0.207229	0.204392	0.19984	0.190496	0.20595
12	386	1	1	1	35 to 39	Nutritional deficiencies	Australia	Deaths	Number	Male	3.1519	3.15582	2.07262	2.10358	0	5.32155	2.1306	2.09167	1.03599	2.09809	0	3.12199	2.07351	0	2.10085	1.04535	2.1094	1.06751	5.22014	2.13862	2.11137	0	2.10652	0	0	1.0651	1.05866	1	0	1.00882	0.340596	0.341309	0.377635	0.386313	0.39059	0.39539	0.393988	0.370124	0.390501
13	386	1	1	1	40 to 44	Nutritional deficiencies	Australia	Deaths	Number	Male	5.18613	0	2.08371	2.07459	3.14524	2.11531	6.29272	5.21617	1.03862	2.0499	1.04163	2.07861	1.04799	4.18244	2.09946	2.09065	1.05686	5.26761	1.0602	2.10586	8.41029	1.04659	2.11906	4.21587	2.1378	1.05295	1.05563	1.06763	0	1.00743	0.262776	0.256091	0.273501	0.273158	0.276409	0.278693	0.283481	0.278252	0.307622
14	386	1	1	1	45 to 49	Nutritional deficiencies	Australia	Deaths	Number	Male	1.04297	3.17544	1.04842	3.1485	3.12859	3.08305	3.12346	3.12468	1.03971	5.21673	5.15668	5.13389	2.08245	5.13777	6.18368	6.27203	3.15052	3.11809	5.21531	3.1513	5.24846	2.0855	3.16232	1.05471	4.22916	3.16386	1.05411	2.12313	2.12152	1.01055	0.512976	0.482492	0.50539	0.491838	0.486415	0.483196	0.472036	0.448525	0.475935
15	386	1	1	1	50 to 54	Nutritional deficiencies	Australia	Deaths	Number	Male	8.34492	5.22464	2.07159	3.11884	1.04109	7.31371	10.3883	6.20694	6.21337	7.2701	8.24263	3.08022	4.15664	7.17127	10.3714	9.35249	8.24401	5.17291	4.1662	2.07074	4.13645	5.19179	4.14189	3.11401	8.33906	4.20527	3.13147	5.19857	4.15574	3.11644	1.22495	1.15207	1.17183	1.08674	1.03789	0.979034	0.93635	0.885888	0.940911
16	386	1	1	1	55 to 59	Nutritional deficiencies	Australia	Deaths	Number	Male	9.43501	15.5994	13.5373	12.3353	10.3623	9.35451	10.3965	10.4071	8.27753	6.20823	6.17789	6.17234	7.20985	5.15078	7.20142	8.22122	7.17947	15.4519	9.27759	7.23601	11.3203	7.22072	5.18184	10.3224	6.20481	7.24996	6.20159	4.15094	1.02732	1.00346	1.72928	1.69603	1.77851	1.72956	1.68461	1.62267	1.53147	1.40311	1.40649
17	386	1	1	1	60 to 64	Nutritional deficiencies	Australia	Deaths	Number	Male	25.1634	11.5129	19.7677	10.3678	19.8463	11.4845	19.7628	14.5137	15.4956	12.3334	6.19647	16.4476	13.3687	7.1975	13.3384	10.3209	14.3398	8.22824	10.2812	9.27148	12.3085	8.20025	10.3062	7.15694	10.2889	8.23647	12.3294	11.2601	11.2632	2.0209	1.82197	1.79137	1.95097	1.99308	1.99502	2.00922	1.97902	1.85519	1.93317
18	386	1	1	1	65 to 69	Nutritional deficiencies	Australia	Deaths	Number	Male	18.8965	14.7571	19.8852	17.7884	21.9286	20.9453	22.9874	14.5495	20.808	20.6951	10.3598	9.28113	14.4475	12.323	16.4683	15.5052	20.5169	18.4417	12.2852	7.17583	16.4217	8.19809	20.4273	15.3831	13.3327	14.3214	20.486	14.3693	15.3701	3.42211	3.08082	3.01788	3.18841	3.07308	2.8901	2.8003	2.778	2.74173	3.00286
19	386	1	1	1	70 to 74	Nutritional deficiencies	Australia	Deaths	Number	Male	27.8627	24.4598	31.7536	21.1775	29.4235	34.8615	34.6815	27.4048	31.3427	26.1542	14.5178	22.8795	23.7829	17.5486	25.7668	27.8352	14.4235	31.9986	22.5419	20.5065	13.3437	19.5144	14.4072	16.4792	22.683	16.3695	22.4809	14.3649	20.4795	7.04482	4.18417	4.09007	4.4769	4.51282	4.43613	4.3889	4.22655	3.95985	4.04459
20	386	1	1	1	75 to 79	Nutritional deficiencies	Australia	Deaths	Number	Male	30.9432	38.3642	33.9453	28.804	25.8217	34.2601	30.9273	23.3909	30.6189	34.7648	17.8118	20.9057	28.2577	26.0217	36.2269	22.7619	27.8376	27.8654	30.9067	29.9051	15.4573	16.4756	25.7994	26.8129	18.6273	17.4734	16.4374	12.3453	21.5222	9.43122	5.74639	5.59816	6.02165	6.22715	6.35386	6.50824	6.44658	6.08818	6.53104
36	386	1	1	1	80 plus	Nutritional deficiencies	Australia	Deaths	Number	Male	37.3671	39.1382	39.7134	39.9377	49.4292	51.0598	48.0133	34.3504	38.5224	33.0075	47.531	40.3742	38.6669	47.9224	34.7878	49.5114	48.327	36.5601
30	386	1	1	1	80 to 84	Nutritional deficiencies	Australia	Deaths	Number	Male																			19.7149	26.0833	26.0901	24.9216	32.2886	15.6045	21.7225	22.7807	19.611	23.7826	24.7836	6.18401	4.90649	4.94611	5.36953	5.44379	5.63805	6.02691	6.21613	6.13804	6.82359
31	386	1	1	1	85 to 89	Nutritional deficiencies	Australia	Deaths	Number	Male																			11.5974	8.92205	11.4996	18.9308	12.7111	18.4139	18.3105	16.1955	11.0977	9.13197	12.5516	2.86321	4.41726	4.32545	4.63102	4.64818	4.90174	5.16669	5.41443	5.34687	6.00502
32	386	1	1	1	90 to 94	Nutritional deficiencies	Australia	Deaths	Number	Male																			5.44351	4.18022	5.38902	8.91172	5.95931	8.61655	8.66403	7.77373	5.43772	4.63325	6.68259	1.59957	2.32546	2.3451	2.54723	2.55359	2.62894	2.59086	2.54839	2.43442	2.65185
235	386	1	1	1	95 plus	Nutritional deficiencies	Australia	Deaths	Number	Male																			2.20404	1.68759	2.17638	3.74073	2.55009	3.6355	3.6363	3.25102	2.28728	1.93304	2.73911	0.653112	0.741248	0.770191	0.85747	0.891968	0.965369	1.01671	1.061	1.04572	1.1613
250	386	1	1	1	All Ages	Nutritional deficiencies	Australia	Deaths	Number	Male	188.028	171.397	179.711	159.006	177.836	196.995	202.521	156.172	166.216	162.661	133.161	144.564	150.619	149.657	165.253	166.875	157.963	168.319	163.673	139.578	148.994	151.828	156.083	143.77	167.988	140.457	132.228	113.005	138.33	44.643	32.7396	32.2222	34.6427	34.7707	35.1094	35.6752	35.6349	34.2604	36.9968
2	392	1	1	1	Early Neonatal	Other communicable, maternal, neonatal, and nutritional diseases	Australia	Deaths	Number	Male																															1.56596	1.47448	1.35724	1.22476	1.22038	1.23756	1.15477	1.19344	1.25043
3	392	1	1	1	Late Neonatal	Other communicable, maternal, neonatal, and nutritional diseases	Australia	Deaths	Number	Male																															0.96233	0.938721	0.87277	0.792379	0.827272	0.906523	0.909329	0.972822	1.04998
4	392	1	1	1	Post Neonatal	Other communicable, maternal, neonatal, and nutritional diseases	Australia	Deaths	Number	Male																															3.08379	3.12515	2.95648	2.74948	2.84005	3.01133	2.98594	3.2348	3.56377
35	392	1	1	1	0	Other communicable, maternal, neonatal, and nutritional diseases	Australia	Deaths	Number	Male	3.91779	7.65207	1.1097	7.65671	5.6241	3.2686	3.53753	2.69271	1.76402	1.37226	2.88106	10.1854	8.37749	5.88505	1.8747	16.9978	10.9496	5.22767	11.8981	7.15972	22.1518	16.7101	11.8042	9.42656	12.2216	5.44125	8.21906	3.54622	5.45079	6.43279
5	392	1	1	1	1 to 4	Other communicable, maternal, neonatal, and nutritional diseases	Australia	Deaths	Number	Male	5.94847	4.62985	8.77926	5.65989	2.23387	5.65442	9.20801	3.81622	5.30535	1.19393	4.90713	12.9292	7.67545	6.62316	3.09484	3.38414	3.05195	2.60655	5.12306	1.56933	2.68885	7.22759	9.1123	6.24635	6.50672	2.00562	5.46936	1.25466	2.4297	4.58204	1.5984	1.55047	1.43637	1.34805	1.35043	1.38108	1.3443	1.41038	1.46535
6	392	1	1	1	5 to 9	Other communicable, maternal, neonatal, and nutritional diseases	Australia	Deaths	Number	Male	5.79496	3.37944	6.77786	6.40023	5.26442	3.33069	4.74547	3.31901	4.26888	10.6417	6.5243	2.30188	6.47099	4.93028	1.87402	2.84112	4.38261	2.17323	5.05167	2.03174	1.99994	3.95708	1.06889	2.90613	1.92817	1.9785	1.12581	2.05636	2.01605	2.08175	1.18312	1.18745	1.083	0.942145	0.845808	0.86493	0.80363	0.823095	0.888411
7	392	1	1	1	10 to 14	Other communicable, maternal, neonatal, and nutritional diseases	Australia	Deaths	Number	Male	1.06199	2.64761	2.26836	3.23621	1.08792	4.88135	3.79528	2.15767	1.4324	3.47573	2.23731	2.88669	3.27809	1.16153	2.24224	4.27768	3.36623	0	1.12942	3.20807	1.87657	2.18036	0.903752	3.48913	1.09717	0.010681	0.000776	4.39527	0.233368	1.01592	0.868733	0.884465	0.868444	0.783625	0.798449	0.782161	0.772436	0.774811	0.808166
8	392	1	1	1	15 to 19	Other communicable, maternal, neonatal, and nutritional diseases	Australia	Deaths	Number	Male	4.2075	7.59121	4.1268	4.678	2.08202	5.25997	3.69692	1.15185	2.14856	2.37757	3.15427	3.77743	1.05588	9.42616	5.26236	1.04107	0	2.53077	2.91561	1.04923	1.93312	1.3934	1.85267	0.982714	1.92635	3.28764	1.06747	2.74749	0.414807	2.54517	0.963246	0.926491	0.84565	0.758758	0.746895	0.787177	0.834366	0.901785	0.963021
9	392	1	1	1	20 to 24	Other communicable, maternal, neonatal, and nutritional diseases	Australia	Deaths	Number	Male	2.23052	4.41737	5.13464	4.10926	3.11494	2.05911	5.12541	1.27485	2.0697	2.16081	0	4.36648	1.02139	1.05451	2.04537	2.06695	0.188518	0	2.17953	1.05944	3.27222	4.1141	0.975307	2.7349	1.89226	2.53641	3.22708	1.09545	3.57888	1.01371	0.900842	0.915796	0.889483	0.861723	0.879075	0.914283	0.920193	0.976428	1.01114
10	392	1	1	1	25 to 29	Other communicable, maternal, neonatal, and nutritional diseases	Australia	Deaths	Number	Male	1.15573	5.20854	4.5462	0.039473	1.15313	4.67857	2.32177	2.06571	4.84287	2.13324	4.6453	1.53721	2.05216	2.72241	0	2.04561	4.18597	2.10698	1.91571	2.70057	1.71782	0.921742	4.37213	2.95236	2.44986	2.23781	0.530361	3.0573	1.57838	0.374513	1.56801	1.61704	1.60492	1.53417	1.51306	1.61652	1.69734	1.86835	2.05648
11	392	1	1	1	30 to 34	Other communicable, maternal, neonatal, and nutritional diseases	Australia	Deaths	Number	Male	2.21035	10.5069	6.16672	2.52625	2.34603	6.52691	3.61235	6.70842	0.113043	3.30627	3.10826	2.07042	8.50696	2.37033	4.89661	0	2.95562	0	2.17391	2.10356	2.04688	3.1751	0.860046	4.3283	1.46047	3.66411	2.64593	1.57488	6.97484	2.0233	2.19991	2.25938	2.21215	2.16792	2.31109	2.44995	2.58933	2.92007	3.27084
12	392	1	1	1	35 to 39	Other communicable, maternal, neonatal, and nutritional diseases	Australia	Deaths	Number	Male	4.27852	5.34557	5.3466	4.20716	5.74989	2.48553	2.17164	3.41665	4.24931	6.13819	5.15843	5.51429	5.37731	1.35415	5.28772	1.46237	1.09045	3.20318	3.9987	1.84738	1.26949	4.02335	1.02186	1.67042	4.75085	2.85257	0.974869	5.16651	1.04519	1.00975	3.25956	3.32957	3.29632	3.261	3.37434	3.5494	3.80381	4.0168	4.22645
13	392	1	1	1	40 to 44	Other communicable, maternal, neonatal, and nutritional diseases	Australia	Deaths	Number	Male	10.6708	4.17864	6.25128	11.9966	3.3699	2.11531	4.3019	3.42699	4.18969	1.08549	3.6068	2.21719	3.68202	4.73809	3.59661	1.50288	5.07294	3.95609	1.28346	2.47581	4.56117	0.973736	3.12925	6.93931	3.28023	0.354837	0.629389	2.64917	4.2799	4.47558	5.16035	5.0523	4.86962	4.76831	4.9405	5.04406	5.35563	5.66948	6.17904
14	392	1	1	1	45 to 49	Other communicable, maternal, neonatal, and nutritional diseases	Australia	Deaths	Number	Male	8.55335	10.7449	13.6651	3.22867	9.59066	14.1567	13.8672	10.7224	6.46287	5.6025	5.67235	13.8927	6.7693	14.7225	6.37176	3.56222	2.66044	1.55629	8.70921	3.46466	6.00369	9.48038	3.95743	5.67975	6.68195	0.636899	4.4565	6.03904	0.699476	2.20034	7.81158	7.31133	6.99776	6.51292	6.45822	6.47744	6.54579	6.83345	6.7569
15	392	1	1	1	50 to 54	Other communicable, maternal, neonatal, and nutritional diseases	Australia	Deaths	Number	Male	16.2869	30.7086	14.7833	15.1954	21.0712	18.7759	7.33994	17.6203	13.7105	8.85562	10.8202	8.21391	6.87108	5.74407	5.51923	5.55361	4.77713	5.28724	5.40959	4.72703	10.649	3.87471	7.11537	3.66478	4.68053	7.45063	6.00219	4.07002	2.33076	5.03467	9.33054	8.92168	8.30585	7.80531	7.43502	7.19174	7.10186	7.19765	7.62545
16	392	1	1	1	55 to 59	Other communicable, maternal, neonatal, and nutritional diseases	Australia	Deaths	Number	Male	41.0223	40.0355	25.2702	27.2778	29.6068	21.538	25.4918	25.0112	14.9728	21.5048	8.64516	6.63527	10.9186	11.8582	18.3798	11.6696	9.68096	10.8509	5.58235	8.13205	4.6537	5.87566	2.56882	5.42053	5.30416	4.65723	7.53687	6.54841	7.02425	5.84557	8.44668	8.48685	8.06743	7.85427	7.87689	7.79995	7.73664	7.89987	7.66323
17	392	1	1	1	60 to 64	Other communicable, maternal, neonatal, and nutritional diseases	Australia	Deaths	Number	Male	35.3999	44.5995	33.5329	37.1959	22.3897	23.1721	36.0107	23.0706	18.9264	27.3877	15.19	9.42312	15.6971	7.72095	6.55248	13.5208	17.7689	5.89183	9.59534	7.57924	10.412	8.669	9.90479	10.4787	7.2247	9.23931	7.67575	7.11578	6.42799	9.30502	6.93678	7.08716	7.0706	7.15688	7.53389	7.83055	8.03166	8.19183	8.72153
18	392	1	1	1	65 to 69	Other communicable, maternal, neonatal, and nutritional diseases	Australia	Deaths	Number	Male	38.5605	28.7138	24.457	39.2354	39.7146	33.0261	37.1154	24.4228	33.0211	24.7515	16.8375	18.4253	14.7699	19.6025	14.6319	11.401	13.0362	10.815	5.99532	12.0395	13.8014	5.56107	3.84355	8.25645	11.8704	9.33519	13.1665	5.72277	8.47906	4.26393	8.25248	8.4188	8.10118	7.65558	7.52719	7.71173	8.12959	8.74072	9.28786
19	392	1	1	1	70 to 74	Other communicable, maternal, neonatal, and nutritional diseases	Australia	Deaths	Number	Male	24.5971	30.4789	29.9463	23.6223	25.3537	16.7343	19.3016	29.8512	17.0794	18.2033	14.8538	14.2331	16.9481	9.02871	14.3778	17.6204	10.7149	14.9934	12.7406	7.89257	15.9146	6.89876	14.531	4.52848	5.76396	14.5587	8.01582	6.45923	8.79483	7.16333	7.78929	8.27358	8.34835	8.16635	8.45719	8.69875	8.85278	9.45538	9.5518
20	392	1	1	1	75 to 79	Other communicable, maternal, neonatal, and nutritional diseases	Australia	Deaths	Number	Male	29.1114	22.4211	15.041	11.9043	13.1576	12.0653	10.9115	27.5721	8.54548	6.82311	5.50892	14.5994	13.0921	9.69918	8.35778	11.3245	8.40518	6.4928	11.6392	4.18931	8.97881	7.37447	9.70953	8.33366	9.90522	6.06969	11.478	11.2571	6.55114	2.68349	5.9768	6.27304	6.53063	6.40737	6.46616	6.63072	6.7054	7.18851	7.56275
36	392	1	1	1	80 plus	Other communicable, maternal, neonatal, and nutritional diseases	Australia	Deaths	Number	Male	8.88871	7.06626	13.4241	12.2197	5.53748	10.4434	12.9152	11.2595	4.67392	5.55353	3.35056	5.60454	3.53185	6.537	8.27686	8.05144	2.57323	2.46834
30	392	1	1	1	80 to 84	Other communicable, maternal, neonatal, and nutritional diseases	Australia	Deaths	Number	Male																			5.08337	5.89477	5.68526	4.7769	5.70196	5.13474	8.38343	4.14998	6.92442	5.9333	7.46763	1.38392	3.20141	3.40629	3.54882	3.50048	3.56531	3.7167	3.75421	4.01477	4.34447
31	392	1	1	1	85 to 89	Other communicable, maternal, neonatal, and nutritional diseases	Australia	Deaths	Number	Male																			2.2007	4.19832	2.38607	2.97505	4.22278	5.0254	3.78938	2.16532	4.33075	3.14579	3.96562	0.007412	1.57123	1.62264	1.63529	1.56796	1.61513	1.7504	1.82948	2.01196	2.15977
32	392	1	1	1	90 to 94	Other communicable, maternal, neonatal, and nutritional diseases	Australia	Deaths	Number	Male																			0.822324	1.48242	0.790855	1.01723	1.57976	1.68909	1.43062	0.829888	1.69558	1.16882	1.59167	0.005414	0.571695	0.608028	0.618747	0.583964	0.588602	0.604469	0.607586	0.652854	0.702706
235	392	1	1	1	95 plus	Other communicable, maternal, neonatal, and nutritional diseases	Australia	Deaths	Number	Male																			0.220392	0.391194	0.196173	0.267411	0.449114	0.450372	0.398914	0.230862	0.474972	0.307326	0.427179	0.004852	0.131821	0.145439	0.152381	0.150706	0.161348	0.176467	0.188652	0.209372	0.229459
250	392	1	1	1	All Ages	Other communicable, maternal, neonatal, and nutritional diseases	Australia	Deaths	Number	Male	243.897	270.326	220.627	220.389	198.448	190.172	205.47	199.56	147.776	152.567	117.101	138.814	136.096	125.179	112.642	118.323	104.861	80.1603	105.668	85.1959	122.989	101.447	98.6845	100.338	102.947	83.6931	95.6475	85.3109	81.7615	63.4525	83.3346	83.8162	81.6695	78.5541	79.3323	81.1339	82.6547	87.1586	91.339
2	409	1	1	1	Early Neonatal	Non-communicable diseases	Australia	Deaths	Number	Male																															232.53	226.848	223.413	213.357	207.54	204.019	184.235	175.275	170.497
3	409	1	1	1	Late Neonatal	Non-communicable diseases	Australia	Deaths	Number	Male																															73.1357	73.068	73.0931	70.5425	70.38	72.781	68.9198	65.8804	64.5451
4	409	1	1	1	Post Neonatal	Non-communicable diseases	Australia	Deaths	Number	Male																															374.831	382.259	397.173	395.176	395.285	402.936	386.532	375.342	365.021
35	409	1	1	1	0	Non-communicable diseases	Australia	Deaths	Number	Male	449.176	511.974	557.909	542.662	535.6	565.731	588.71	593.632	573.091	612.697	616.924	610.416	622.854	583.271	577.921	503.077	491.559	470.285	524.481	580.122	589.703	558.6	577.673	574.396	615.148	593.474	586.4	620.965	586.683	645.831
5	409	1	1	1	1 to 4	Non-communicable diseases	Australia	Deaths	Number	Male	153.545	154.527	181.518	206.494	198.168	195.256	160.5	201.917	178.534	153.888	141.269	167.28	145.656	140.373	141.085	130.666	137.342	111.85	144.501	149.832	158.678	143.6	159.972	162.457	141.914	127.122	127.209	123.361	98.2972	97.9372	95.9536	93.2774	93.1907	93.1397	92.6544	92.6418	88.3874	85.8408	84.268
6	409	1	1	1	5 to 9	Non-communicable diseases	Australia	Deaths	Number	Male	96.4616	102.753	96.5364	107.626	90.9449	88.6846	77.4981	73.9343	90.2634	100.453	103.527	83.7444	96.1195	93.7613	104.495	86.0132	111.352	94.8051	107.117	95.9574	111.965	90.209	101.423	90.5981	85.9739	70.2686	73.8702	65.8929	63.0537	73.8599	80.2463	79.5497	77.8495	72.5284	65.9658	65.4825	60.9193	59.0971	59.9551
7	409	1	1	1	10 to 14	Non-communicable diseases	Australia	Deaths	Number	Male	69.778	58.8874	64.2071	87.0411	76.5345	75.1178	83.1433	70.0023	73.518	72.8572	89.3018	91.403	91.5252	91.4793	102.787	82.1175	70.4159	62.9337	106.862	84.4013	86.4985	86.6533	92.5968	89.1754	77.8294	82.443	74.1374	83.5445	70.809	85.5768	81.3378	83.7389	87.8112	85.4206	86.0867	83.0709	78.3513	72.3294	70.4982
8	409	1	1	1	15 to 19	Non-communicable diseases	Australia	Deaths	Number	Male	91.8359	88.1265	83.6556	95.6146	83.4339	103.056	95.039	90.7187	86.89	91.8991	93.5285	93.7985	90.6004	96.6169	99.531	121.572	117.964	100.349	121.249	114.256	118.137	103.741	127.654	97.6755	121.557	123.166	129.6	129.936	108.785	140.096	139.141	136.227	134.581	131.092	131.686	136.028	139.367	140.757	144.062
9	409	1	1	1	20 to 24	Non-communicable diseases	Australia	Deaths	Number	Male	131.903	133.6	124.224	132.885	103.197	102.279	106.917	109.348	134.285	121.622	92.5388	99.5104	110.707	126.532	132.332	113.068	119.328	119.312	155.552	147.577	152.671	173.023	124.118	122.205	138.214	138.251	139.011	135.215	151.948	168.333	174.883	180.308	186.544	191.797	196.521	200.832	197.565	197.386	198.243
10	409	1	1	1	25 to 29	Non-communicable diseases	Australia	Deaths	Number	Male	177.641	190.76	178.763	163.126	163.503	146.782	152.412	167.644	141.396	130.589	138.106	127.062	130.297	127.874	114.149	137.725	125.845	144.277	143.595	158.559	142.745	162.683	163.2	175.59	188.188	185.238	198.924	195.327	184.16	233.664	209.642	217.383	224.806	228.338	230.967	242.995	248.722	260.51	275.618
11	409	1	1	1	30 to 34	Non-communicable diseases	Australia	Deaths	Number	Male	269.329	254.786	265.894	233.925	273.789	278.529	252.993	285.506	254.516	280.602	260.533	252.052	218.529	233.965	243.053	211.184	223.686	216.57	221.509	243.475	248.656	229.971	219.851	239.168	267.314	258.413	247.021	282.796	284.221	301.335	280.757	286.252	294.055	297.639	309.007	314.207	312.66	322.084	338.803
12	409	1	1	1	35 to 39	Non-communicable diseases	Australia	Deaths	Number	Male	374.149	448.298	441.623	429.301	390.997	400.149	411.068	396.497	435.678	467.965	424.387	469.122	480.502	487.96	474.936	513.968	519.742	464.643	482.069	492.95	481.162	446.681	457.489	426.228	483.654	463.317	429.421	486.428	446.957	455.293	431.282	438.311	449.341	455.629	467.299	478.036	491.244	489.222	496.77
13	409	1	1	1	40 to 44	Non-communicable diseases	Australia	Deaths	Number	Male	669.59	726.662	738.058	760.115	772.337	722.974	794.606	708.499	731.366	771.932	810.276	858.093	852.154	857.586	992.2	975.875	989.169	982.555	1034.29	1012.92	963.345	973.632	966.324	958.742	900.25	854.304	903.396	834.971	824.227	784.99	780.383	762.072	754.247	750.447	766.833	766.184	790.249	802.533	837.499
14	409	1	1	1	45 to 49	Non-communicable diseases	Australia	Deaths	Number	Male	1164.07	1180.54	1278.4	1244.18	1243.76	1305.07	1314.63	1314.88	1413.63	1471.07	1451.24	1471.57	1624.92	1581.15	1549.5	1500.35	1572.02	1736.99	1772.56	1952.72	1883.45	1913.7	1918.05	1958.56	2000.76	1951.43	1844.57	1805.95	1584.38	1525.36	1469.65	1377.62	1339.68	1271.12	1259.66	1246.12	1234.55	1238.09	1211.98
15	409	1	1	1	50 to 54	Non-communicable diseases	Australia	Deaths	Number	Male	1823.32	1926.21	2042.23	2008.06	2030.93	2058.4	2043.85	2094.57	2160.31	2215.87	2383.42	2402.29	2500.13	2602.1	2682.59	2920.47	2788.43	2756.3	2932.54	2816.36	2807.09	2824.24	2877.18	3037.1	3216.83	3261.49	3109.02	3024.62	2923.57	2905.09	2827.37	2696.16	2555.79	2417.45	2275.65	2156.43	2075.06	2044.63	2015.61
16	409	1	1	1	55 to 59	Non-communicable diseases	Australia	Deaths	Number	Male	2813.14	2987.41	2946.07	2834.02	2835.61	2879.86	3027.35	3056.15	3068.25	3373.82	3360.57	3330.83	3601.24	3661.74	3948.73	3962.46	4026.77	4246.13	4500.91	4542.15	4651.82	4584.1	4451.44	4317.9	4424.21	4301.85	4335.42	4206.05	4379.13	4353.76	4414.8	4386.7	4317.59	4233.98	4147	3992.5	3824.58	3671.73	3448.68
17	409	1	1	1	60 to 64	Non-communicable diseases	Australia	Deaths	Number	Male	4068.6	4325.09	4395.57	4217.98	4058.72	4052.37	4258.38	4079.47	4048.22	4116.29	4382.67	4432.18	4602.86	4893.59	5269.78	5163.23	5394.88	5455.6	6081.31	5932.91	6136.33	6014.32	6274.83	6269.65	6625.11	6223.44	6335.29	6007.84	5882.19	5530.64	5563.81	5589.29	5716.21	5831.18	5976.92	6028.77	5947.47	5849.59	5774.31
18	409	1	1	1	65 to 69	Non-communicable diseases	Australia	Deaths	Number	Male	4571.24	4921.91	5149.95	4952.22	5098.93	5465.49	5524.21	5561.76	5514.52	5808.95	5619.92	5469.06	5570.71	5749.45	5887.5	6105.39	6389	6516.72	6993.01	7154.95	7599.16	7237.45	7238.02	7505.48	7664.99	7434.98	7757.14	7651.5	7711.16	7683.82	7858.27	7820.22	7750.37	7438.25	7190.83	7194.59	7317.16	7517.81	7663
19	409	1	1	1	70 to 74	Non-communicable diseases	Australia	Deaths	Number	Male	4726.28	4920.54	5025.67	5212.3	5444.72	5562.06	5842.05	5850.06	5838.5	6358.92	6431.91	6491.31	6730.93	6672.23	7065.27	6848.98	6979.31	6749.17	7401.56	7094.1	7512.24	7482.11	7796.7	7935.44	8318.07	8034.33	8234.33	8116.95	8110.89	8290.95	8597.99	8783.4	8990.7	9019.99	9250.43	9325.55	9256.4	9250.74	9029.84
20	409	1	1	1	75 to 79	Non-communicable diseases	Australia	Deaths	Number	Male	4430.53	4530.44	4487.45	4439.07	4779.15	4710.26	5175.67	4997.67	5043.72	5600.09	5431.6	5634.12	5979.15	6323.36	6642.75	6757.17	7100.88	6873.88	7722.44	7440.34	7582.37	7135.13	7051.4	7030.1	7289.06	6837.01	7746.61	7309.88	7703.19	7645.97	8108.85	8294.15	8596.14	8690.6	8907.61	9188.16	9371.73	9625.58	9898.65
36	409	1	1	1	80 plus	Non-communicable diseases	Australia	Deaths	Number	Male	6111.28	6333.62	6229.68	6108.83	6316.08	6419.31	7005.14	6288.88	6320.6	6522.93	6708.5	6997.43	7292.97	7370.71	7941.73	7849.24	8430.42	8179.25
30	409	1	1	1	80 to 84	Non-communicable diseases	Australia	Deaths	Number	Male																			5953.63	5478.24	5949.79	5874.43	5790.43	5901.72	5995.63	5458.5	5642.28	5321.19	5324.09	5224.16	5824.3	6111.04	6406.81	6560.5	6866.14	7143.12	7257.72	7578.7	7897.22
31	409	1	1	1	85 to 89	Non-communicable diseases	Australia	Deaths	Number	Male																			3102.32	2858.71	3091.22	3163.89	3194.1	3205.03	3608.05	3371.04	3536.9	3314.49	3326.91	3275.74	3422.35	3486.63	3545.18	3549.77	3727.12	4008.44	4158.05	4405.51	4576.76
32	409	1	1	1	90 to 94	Non-communicable diseases	Australia	Deaths	Number	Male																			1045.28	960.409	1040.29	1064.55	1068.64	1073.55	1217.8	1157.43	1237.07	1196.46	1263.07	1325.22	1510.56	1583.91	1625.5	1603.67	1642.8	1661.59	1637.79	1679.39	1723.97
235	409	1	1	1	95 plus	Non-communicable diseases	Australia	Deaths	Number	Male																			241.02	220.553	239.363	253.083	258.372	257.187	288.87	274.451	294.321	281.306	292.508	319.143	347.974	376.408	395.944	407.245	441.365	473.348	493.908	519.731	540.035
250	409	1	1	1	All Ages	Non-communicable diseases	Australia	Deaths	Number	Male	32191.9	33796.1	34287.4	33775.4	34496.4	35131.4	36914.2	35941.1	36107.3	38272.4	38540.2	39081.3	40741.9	41693.7	43970.3	43982.6	45588.1	45281.6	50787.8	49531.5	51546.7	50515.8	50909.5	51428	53669.4	51201.9	52981.9	51194.7	51320.2	51066.8	52900.1	53464.8	54236	54008.9	54705.8	55477.8	55621.6	56427.8	56885.8
2	410	1	1	1	Early Neonatal	Neoplasms	Australia	Deaths	Number	Male																															0.918317	0.897197	0.891948	0.855352	0.845227	0.841278	0.783237	0.764168	0.763616
3	410	1	1	1	Late Neonatal	Neoplasms	Australia	Deaths	Number	Male																															0.455928	0.455997	0.462494	0.451003	0.456438	0.476195	0.460865	0.454168	0.453943
4	410	1	1	1	Post Neonatal	Neoplasms	Australia	Deaths	Number	Male																															4.35515	4.42567	4.58622	4.58792	4.59779	4.70313	4.54861	4.52793	4.59135
35	410	1	1	1	0	Neoplasms	Australia	Deaths	Number	Male	8.29087	11.2037	11.5356	6.9922	6.74441	8.87271	8.76642	14.8265	7.35956	9.57754	11.2188	14.1283	10.0122	7.66633	12.7194	7.69633	9.03747	10.5804	7.97272	11.311	5.13264	9.27759	10.543	12.2154	9.99112	8.18527	7.77302	12.1818	6.92289	13.4143
5	410	1	1	1	1 to 4	Neoplasms	Australia	Deaths	Number	Male	41.3474	40.0771	47.2569	56.0452	46.5722	49.7829	45.4835	61.1546	57.4094	56.9776	43.9303	48.8997	52.8479	49.2884	36.9262	54.351	44.4538	40.5466	52.5462	61.94	52.9017	54.2212	55.1166	54.9214	54.1752	38.6951	39.6089	51.3778	35.9115	27.6297	26.6749	26.3794	26.4491	26.5569	26.4769	26.294	25.4132	24.8048	24.4804
6	410	1	1	1	5 to 9	Neoplasms	Australia	Deaths	Number	Male	39.6122	38.4662	43.6203	45.6106	41.973	50.4999	37.7484	37.7227	37.2519	51.0801	56.5964	39.4618	53.8159	47.5321	50.4064	42.6168	69.026	63.0236	59.4515	53.5581	59.2691	55.0393	59.263	51.0407	44.5948	38.6239	36.1081	37.4057	33.4007	29.2125	40.9291	40.9369	40.2376	37.5401	34.7672	34.4084	32.2545	31.4085	32.0687
7	410	1	1	1	10 to 14	Neoplasms	Australia	Deaths	Number	Male	23.8763	14.8266	15.0715	32.1803	29.9541	23.4915	35.3703	33.4439	32.0466	35.9159	44.3821	32.8839	44.8388	43.1077	59.4578	51.9956	33.6623	37.577	52.282	43.6821	31.4693	42.7654	48.6948	44.0814	43.888	38.1531	41.8084	38.6824	38.6934	31.4377	34.484	35.5503	37.439	36.8157	36.9437	36.1325	34.267	32.1267	31.4387
8	410	1	1	1	15 to 19	Neoplasms	Australia	Deaths	Number	Male	24.9752	31.8681	23.5732	38.4694	31.7339	33.6638	24.2947	37.7673	39.0485	31.2272	34.7119	31.4786	36.9924	42.9107	37.9806	59.3409	52.1409	52.7246	44.6264	49.8947	46.1087	45.5444	50.0045	49.6786	61.505	55.8387	67.2444	46.0788	45.0315	39.6439	47.2563	45.9668	46.3653	45.5326	45.8718	47.4481	48.635	49.8377	51.1703
9	410	1	1	1	20 to 24	Neoplasms	Australia	Deaths	Number	Male	35.0125	37.8288	43.9095	43.1473	34.2657	36.0344	31.779	37.254	44.5207	45.9797	36.0084	32.2286	28.6293	45.8987	44.006	49.6068	59.8029	51.807	50.0604	66.6679	63.5626	73.5618	64.4713	59.1005	53.9511	57.0487	62.6662	48.2142	68.995	48.5975	48.7801	49.3005	51.8127	52.4439	53.0719	53.5383	52.5384	51.7407	51.6108
10	410	1	1	1	25 to 29	Neoplasms	Australia	Deaths	Number	Male	43.3481	47.9185	65.1763	59.7817	45.1743	53.3727	45.4059	58.8726	46.649	49.2964	49.5693	50.2155	49.2772	52.0278	49.7181	52.163	49.1851	49.7257	54.0738	61.6293	64.8408	57.6766	72.8212	82.6371	77.1323	83.3357	79.9927	83.152	76.3831	74.8937	54.2733	55.6758	58.1299	59.1493	59.9888	62.9519	64.9966	67.5043	70.5845
11	410	1	1	1	30 to 34	Neoplasms	Australia	Deaths	Number	Male	70.2916	77.7513	73.0139	71.9841	71.3881	75.8012	83.9414	96.7934	73.8175	105.802	87.0561	82.817	71.8404	89.5506	80.5672	86.121	83.3907	88.9027	74.0675	76.8065	97.684	82.7488	81.6697	94.2896	86.6874	105.532	91.8595	100.604	118.042	117.259	83.5953	85.8011	88.1973	89.1443	91.7808	93.3568	94.226	97.3188	101.618
12	410	1	1	1	35 to 39	Neoplasms	Australia	Deaths	Number	Male	80.9239	110.454	122.337	116.749	94.819	111.753	100.152	105.629	122.269	129.04	113.767	139.449	125.861	132.351	139.742	147.395	163.479	132.377	126.391	123.631	151.767	137.591	139.334	130.287	124.577	111.455	122.243	121.673	152.738	134.801	127.103	130.591	135.444	139.404	144.234	148.81	153.714	154.715	156.764
13	410	1	1	1	40 to 44	Neoplasms	Australia	Deaths	Number	Male	135.038	130.583	178.236	172.191	198.176	185.089	195.105	187.619	174.52	206.859	185.482	189.154	206.576	218.551	228.909	221.609	243.079	251.809	241.076	263.823	239.69	237.953	235.309	232.508	237.429	244.106	259.552	219.159	262.241	209.541	229.733	228.721	229.742	231.469	240.087	245.199	258.099	268.951	285.004
14	410	1	1	1	45 to 49	Neoplasms	Australia	Deaths	Number	Male	226.374	237.1	269.556	302.256	268.062	305.166	320.729	320.8	343.145	317.246	329.125	307.006	399.336	381.258	355.725	337.644	381.213	373.173	408.306	494.2	468.334	491.14	481.669	488.777	555.756	531.351	497.923	473.778	476.07	443.82	462.335	440.207	434.134	421.754	425.525	429.96	433.764	443.488	445.834
15	410	1	1	1	50 to 54	Neoplasms	Australia	Deaths	Number	Male	391.227	407.522	442.419	396.093	429	469.122	458.204	488.28	481.584	493.439	563.789	555.466	542.83	587.078	590.33	659.87	615.209	655.998	671.913	659.381	690.657	720.176	742.194	758.368	820.185	871.288	841.46	849.57	884.679	866.12	963.549	930.735	897.78	865.139	831.208	801.646	784.587	786.642	792.135
16	410	1	1	1	55 to 59	Neoplasms	Australia	Deaths	Number	Male	601.822	593.012	595.944	567.409	613.561	597.649	630.153	680.624	719.174	722.385	744.76	768.457	826.511	827.315	929.311	859.117	948.716	938.571	996.417	1109.99	1115.97	1122.48	1091.43	1074.78	1179.69	1174.55	1186.8	1201.78	1308.63	1359.02	1526.87	1527.8	1525.95	1524.18	1518.43	1490.55	1456.6	1427.67	1374.19
17	410	1	1	1	60 to 64	Neoplasms	Australia	Deaths	Number	Male	798.874	866.05	892.614	880.123	867.059	893.706	916.458	958.943	915.35	921.015	991.858	988.913	1032.24	1118.83	1178.31	1108.46	1231.36	1278.53	1412.69	1347.33	1462.12	1477.49	1549.58	1551.31	1707.56	1660.36	1742.82	1743.44	1738.28	1626.74	1865.74	1892.81	1968.99	2051.42	2142.76	2204.81	2220.35	2230.42	2247.71
18	410	1	1	1	65 to 69	Neoplasms	Australia	Deaths	Number	Male	919.829	975.508	978.611	1000.03	1044.04	1050.01	1043.67	1176.33	1234.99	1173.34	1193.83	1183.72	1198.16	1233.35	1288.49	1336.44	1347.84	1454.92	1495.61	1575.92	1628.32	1691.95	1806.35	1854.44	1902.37	1895.32	2001.6	2057.24	2102.61	2208.27	2456.22	2468.2	2476.34	2423.46	2388.3	2429.72	2519.61	2636.19	2742.9
19	410	1	1	1	70 to 74	Neoplasms	Australia	Deaths	Number	Male	875.796	901.046	944.319	1021.36	1011.01	1043.83	1099	1177.29	1138.31	1238.09	1211.07	1312.74	1284.91	1327.3	1339.05	1352.46	1312.28	1363.06	1496.62	1461.52	1544.39	1570.25	1643.02	1785.58	1867.52	1925.21	1950.07	2025.29	2117.68	2193.06	2406.96	2475.97	2562.97	2617.18	2716.52	2785.43	2822.84	2863.5	2856.53
20	410	1	1	1	75 to 79	Neoplasms	Australia	Deaths	Number	Male	777.111	770.714	820.044	799.756	851.779	827.912	855.557	940.583	923.718	986.938	899.024	959.548	1057.82	1093.06	1168.08	1199.76	1244.92	1252.25	1303	1302.09	1315.93	1282.36	1332.78	1385.89	1406.97	1412.94	1613.79	1655.6	1754.76	1761.92	1942.25	2002.24	2095.91	2156.77	2242.71	2344.39	2434.6	2537.87	2655.83
36	410	1	1	1	80 plus	Neoplasms	Australia	Deaths	Number	Male	830.876	800.848	792.951	877.901	863.869	939.62	980.099	850.722	875.496	967.482	982.702	1019.17	1001.84	1045.25	1089.18	1096.58	1167.8	1200.04
30	410	1	1	1	80 to 84	Neoplasms	Australia	Deaths	Number	Male																			894.704	816.28	883.46	868.971	897.237	938.6	981.215	1001.25	936.522	1019.33	1051.29	1035.53	1157.85	1225.34	1293.75	1347.47	1425.87	1501.05	1552.64	1646.47	1742.95
31	410	1	1	1	85 to 89	Neoplasms	Australia	Deaths	Number	Male																			355.281	347.717	368.466	402.626	375.584	406.452	409.049	478.208	443.953	478.093	471.916	513.859	551.555	563.024	575.997	587.572	624.267	679.983	720.03	773.305	819.366
32	410	1	1	1	90 to 94	Neoplasms	Australia	Deaths	Number	Male																			109.022	106.987	113.687	123.886	114.79	124.762	126.181	150.893	141.585	157.36	163.997	182.065	189.908	199.719	206.636	208.677	216.836	222.426	223.875	233.189	243.342
235	410	1	1	1	95 plus	Neoplasms	Australia	Deaths	Number	Male																			21.6648	21.4077	22.7929	25.5423	24.0958	25.9996	26.0286	31.351	29.2988	32.2415	33.3608	35.5325	32.4788	35.4483	37.7675	39.9061	44.0631	48.1542	51.5891	55.3408	58.7051
250	410	1	1	1	All Ages	Neoplasms	Australia	Deaths	Number	Male	5924.63	6092.78	6360.19	6488.08	6549.18	6755.38	6911.92	7264.65	7266.66	7541.69	7578.88	7755.74	8024.34	8342.33	8678.91	8723.23	9056.6	9295.62	9927.78	10055.8	10426.6	10573.3	10876	11205.7	11776.5	11913.7	12194.7	12452.3	12941.6	12952.4	14254.3	14466.2	14796	14967.5	15315.6	15692.3	15990.4	16418.2	16790
8	411	1	1	1	15 to 19	Esophageal cancer	Australia	Deaths	Number	Male	0.624947	0.385373	0.844857	1.09134	0.383746	0.867608	0.554379	0.865215	0.711857	0.624331	0.867136	0.786704	0.633342	0.941618	0.632192	1.40498	0.938225	1.50215	0.20653	0.391038	0.206674	0.389354	0.32985	0.266198	0.473645	0.306609	0.351953	0.000496	0.311036	0	0.0735873	0.0715371	0.0696436	0.0684877	0.0686585	0.0705157	0.0725544	0.0746191	0.0766776
9	411	1	1	1	20 to 24	Esophageal cancer	Australia	Deaths	Number	Male	0.850428	1.07317	1.37824	1.23237	0.934172	0.926291	1.07601	2.12105	0.698294	0.940171	0.848072	0.389733	0.612658	1.22352	2.17282	1.08479	1.54611	1.08757	0.364979	0.001033	0.445882	0.533482	0.00083	0.409471	0.000784	0.552009	0.367991	2.05005	0.00146	0.112603	0.15009	0.152144	0.154601	0.156082	0.15787	0.160021	0.156435	0.156284	0.157458
10	411	1	1	1	25 to 29	Esophageal cancer	Australia	Deaths	Number	Male	1.16176	1.17153	2.58578	1.46829	1.18142	2.92964	1.31526	1.31645	3.85921	1.49411	1.39313	1.7672	1.15404	1.52964	1.03051	1.5337	1.49076	1.78639	0.000321	0.000631	0.000654	0.405268	0.001704	0.001386	0.001481	0.000391	2.34937	0.509287	0.001734	0.064513	0.292239	0.299199	0.305736	0.311582	0.317243	0.335188	0.347596	0.368012	0.394362
11	411	1	1	1	30 to 34	Esophageal cancer	Australia	Deaths	Number	Male	2.65774	2.19866	2.07549	2.87282	2.19667	1.70726	2.62042	2.9879	1.94199	2.55815	3.51391	3.09466	1.94471	1.7321	2.16076	1.88378	1.65666	3.00001	1.52425	1.38038	1.68882	0.000757	0.000439	2.96525	0.000313	0.000623	0.001155	1.75832	0.000666	1.0892	0.79852	0.811711	0.81867	0.840445	0.875078	0.903638	0.918469	0.962119	1.02325
12	411	1	1	1	35 to 39	Esophageal cancer	Australia	Deaths	Number	Male	3.4866	3.64629	3.642	3.77307	2.75545	2.7044	4.67845	3.36089	2.55502	4.49867	2.72922	4.07385	2.6209	6.68562	2.98313	4.63907	4.04998	2.8721	3.8478	1.23731	2.37163	0.000319	0.000251	0.000177	1.38027	2.78381	1.27827	0.000996	1.38147	1.17144	1.82559	1.8646	1.90477	2.03242	2.14068	2.25651	2.36746	2.43852	2.56922
13	411	1	1	1	40 to 44	Esophageal cancer	Australia	Deaths	Number	Male	6.50536	4.97801	7.8779	5.68864	9.36497	6.27454	5.01681	4.99273	4.99731	7.46527	4.04802	8.27387	8.03723	5.84212	6.33584	7.6968	9.1245	9.17438	4.88382	7.0973	4.97581	4.74307	10.9336	6.3797	2.70762	4.76245	3.61565	5.56437	1.36998	5.2322	4.68496	4.56036	4.69832	4.96855	5.30233	5.54793	5.93064	6.35837	6.90265
14	411	1	1	1	45 to 49	Esophageal cancer	Australia	Deaths	Number	Male	8.34859	11.7625	13.4276	10.2585	10.4139	13.3051	13.7264	11.7359	21.0577	9.90444	17.6053	12.0899	16.7686	19.8998	18.0041	13.1477	19.4948	17.0397	11.611	14.3054	15.3988	4.73434	13.8476	13.2488	16.4201	17.1992	18.0416	14.4124	8.73777	12.0093	12.5778	11.876	11.7381	11.8655	12.1185	12.4102	12.6589	13.146	13.8975
15	411	1	1	1	50 to 54	Esophageal cancer	Australia	Deaths	Number	Male	18.7231	21.0899	18.7813	19.2695	21.0858	18.6301	14.3691	18.4168	19.5152	27.7639	30.3874	27.1146	24.8246	27.5452	25.1981	32.3898	28.5347	28.2397	17.2984	15.9174	16.3512	15.3	23.1039	23.3542	27.9595	31.3457	41.1349	42.9147	32.7242	27.1835	28.4618	27.873	27.2997	27.0162	26.192	25.8321	25.782	26.3295	27.2833
16	411	1	1	1	55 to 59	Esophageal cancer	Australia	Deaths	Number	Male	34.6175	24.3616	32.5221	27.7016	34.1811	27.8586	30.2246	24.3321	30.4869	32.8628	38.8801	34.6434	33.3141	37.1146	44.643	43.1035	49.0429	53.4649	24.0545	35.4618	38.8433	34.3755	37.6291	38.8046	33.3359	42.3565	54.3193	38.2396	51.0869	43.6772	45.416	47.0714	46.2533	46.6351	46.9267	47.0625	46.8624	47.4207	47.1378
17	411	1	1	1	60 to 64	Esophageal cancer	Australia	Deaths	Number	Male	36.434	36.4731	40.3365	41.3119	33.4424	46.2615	38.1788	37.423	43.2482	34.5619	49.0422	42.0883	43.4311	43.2975	41.8715	50.9374	36.9846	50.6852	26.7851	33.5733	46.6577	37.3317	48.3435	49.7272	51.8769	42.3587	55.7553	58.0375	66.5579	45.2001	58.9642	61.2923	62.6784	65.5607	69.6234	72.3647	74.159	76.3989	77.8436
18	411	1	1	1	65 to 69	Esophageal cancer	Australia	Deaths	Number	Male	33.8062	55.1763	52.5666	54.1306	44.9005	56.5432	47.6532	41.618	50.8809	48.3594	51.6051	47.2294	46.431	54.8591	58.1132	67.581	63.1691	60.7102	40.9063	39.6597	46.9753	49.3479	53.306	70.4874	56.2049	66.5918	59.7298	82.7052	67.7829	76.7965	70.9502	71.646	71.3002	72.1225	73.3939	76.1424	80.4476	86.7693	92.6391
19	411	1	1	1	70 to 74	Esophageal cancer	Australia	Deaths	Number	Male	34.1095	49.4132	47.0078	43.6016	49.4652	41.6877	40.9057	49.7316	49.4979	47.7881	50.0846	44.254	58.1643	51.2624	56.0244	52.7948	49.3958	50.4446	48.3049	27.8579	37.9687	50.7203	48.998	53.4039	41.387	61.3763	43.1259	56.2329	62.8282	63.6999	63.9371	64.8159	66.8231	68.6205	72.6148	75.5508	77.771	80.6031	82.5419
20	411	1	1	1	75 to 79	Esophageal cancer	Australia	Deaths	Number	Male	44.2525	52.242	45.7246	41.0075	27.6993	29.7717	31.8832	33.5704	38.5018	34.4072	28.7487	31.9586	36.3726	45.8686	44.9905	35.3556	38.772	42.1709	30.8428	38.7912	41.7471	32.3681	35.5063	50.5703	38.6463	43.3386	37.0763	48.0166	34.0106	38.2331	46.7514	48.0974	50.2013	52.4034	55.1982	57.5375	59.5793	62.898	66.9456
36	411	1	1	1	80 plus	Esophageal cancer	Australia	Deaths	Number	Male	36.9543	34.8544	49.1408	51.7418	49.133	49.9648	33.891	32.0247	40.9082	35.1549	36.4414	34.7744	48.5873	38.6588	45.9955	40.8403	40.4845	40.2843
30	411	1	1	1	80 to 84	Esophageal cancer	Australia	Deaths	Number	Male																			40.6071	23.7082	22.3733	31.0481	16.7908	18.9473	25.5683	32.626	29.0219	21.7758	22.393	32.7941	27.0899	27.841	29.1315	31.0709	33.0143	34.3397	35.3213	37.9242	40.9319
31	411	1	1	1	85 to 89	Esophageal cancer	Australia	Deaths	Number	Male																			7.87075	8.71578	11.2948	15.42	10.3614	8.93695	12.2614	13.8454	11.1729	17.0688	17.8556	16.6949	11.0617	11.1762	11.297	11.9359	12.803	13.8925	14.8383	15.9619	17.4091
32	411	1	1	1	90 to 94	Esophageal cancer	Australia	Deaths	Number	Male																			2.01696	2.2367	2.89265	3.95871	2.65499	2.31301	3.19016	3.65212	3.00786	4.75985	5.2407	5.07878	3.2821	3.42924	3.50859	3.63931	3.82135	3.91773	3.97449	4.16604	4.45315
235	411	1	1	1	95 plus	Esophageal cancer	Australia	Deaths	Number	Male																			0.330839	0.36823	0.474222	0.671609	0.461296	0.405823	0.550266	0.627119	0.519226	0.815494	0.887393	0.861581	0.431156	0.46662	0.493431	0.526232	0.586132	0.641156	0.691649	0.750655	0.813917
250	411	1	1	1	All Ages	Esophageal cancer	Australia	Deaths	Number	Male	262.533	298.826	317.912	305.15	287.138	299.432	266.093	264.497	308.86	288.383	316.194	292.539	322.896	336.461	350.156	354.393	344.685	362.462	261.456	250.703	290.667	281.349	302.27	340.222	311.965	363.723	360.869	394.862	373.172	369.899	376.748	383.345	388.676	399.774	415.154	428.965	441.879	462.726	483.021
8	414	1	1	1	15 to 19	Stomach cancer	Australia	Deaths	Number	Male	1.46655	0.904345	1.9826	2.56101	0.900977	2.03599	1.30141	2.03038	1.67049	2.506	3.08631	1.84614	1.48625	2.20967	1.48355	3.29702	2.20171	3.52504	0.20653	0.391038	0.206674	0.389354	0.32985	0.266198	0.473645	0.306609	0.351953	1.54452	0.311036	0	0.277953	0.262504	0.249222	0.23242	0.225319	0.231729	0.234665	0.232893	0.235148
9	414	1	1	1	20 to 24	Stomach cancer	Australia	Deaths	Number	Male	3.0248	2.51837	4.25429	2.89197	2.19357	2.1737	2.5264	2.54899	1.63867	2.20627	1.99015	0.914575	1.43771	2.8712	2.699	2.54565	3.62822	3.58831	0.364979	2.09143	0.445882	0.533482	3.76447	0.409471	1.83708	0.552009	0.367991	0.000961	2.62283	1.28721	0.720609	0.718463	0.724369	0.716065	0.70133	0.703332	0.673294	0.652781	0.637565
10	414	1	1	1	25 to 29	Stomach cancer	Australia	Deaths	Number	Male	4.78944	7.95774	4.67569	4.47631	4.87636	6.51211	3.08941	5.15498	4.19311	3.50618	4.3015	6.19666	2.70815	4.60967	3.47555	5.6447	6.6378	5.22801	5.37927	3.40023	3.41405	0.405268	2.7399	2.46833	0.001481	5.8117	0.001239	0.509287	2.89443	1.16372	1.24757	1.28006	1.29697	1.28051	1.24297	1.29201	1.29178	1.30121	1.35286
11	414	1	1	1	30 to 34	Stomach cancer	Australia	Deaths	Number	Male	8.64272	18.0269	13.2652	14.5353	12.7676	12.0695	18.5304	13.3757	11.8391	11.8613	13.6552	14.7254	10.8146	10.1381	11.5207	7.49328	6.72179	9.82126	1.52425	5.52056	1.68882	1.83437	4.46509	4.44767	8.21841	6.69636	4.51005	3.51597	5.33605	4.31124	3.9669	4.07684	4.09193	4.07551	4.10439	4.12163	4.00525	3.97316	4.14326
12	414	1	1	1	35 to 39	Stomach cancer	Australia	Deaths	Number	Male	17.7873	16.2369	24.8923	28.6817	13.6497	22.0215	14.0526	20.9076	18.0627	25.4362	18.7251	23.9029	16.1838	19.0606	14.4048	25.881	21.8463	19.431	8.97788	11.1343	15.4148	8.19157	12.8627	8.60203	8.28012	4.17555	10.2246	4.26199	11.0495	1.5519	8.44335	8.68458	8.66337	8.7964	8.86864	9.12565	9.14711	8.98389	8.80935
13	414	1	1	1	40 to 44	Stomach cancer	Australia	Deaths	Number	Male	27.2098	32.8626	35.0076	37.692	36.584	40.0538	37.111	32.4441	35.3508	34.7085	27.3865	33.8268	33.4158	35.8325	44.9317	33.9757	38.9433	29.6078	19.5348	24.8402	14.927	16.6004	17.0077	14.0351	9.47594	23.8116	20.4879	9.73741	16.4364	9.73417	16.2793	15.9294	15.4354	15.1852	15.124	15.0464	14.9619	15.0371	15.4272
14	414	1	1	1	45 to 49	Stomach cancer	Australia	Deaths	Number	Male	55.8537	65.827	55.5981	74.7669	58.6045	68.9911	66.3423	70.3534	71.9035	56.1799	53.6542	59.8001	73.4111	72.7583	52.6738	54.0631	50.7545	53.6154	33.6716	34.5712	42.6426	49.7092	42.6966	38.5417	45.7416	49.3041	30.0692	26.4226	29.9576	21.5231	32.8531	29.9564	28.7602	26.8263	25.8214	25.3106	24.2899	24.2905	23.464
15	414	1	1	1	50 to 54	Stomach cancer	Australia	Deaths	Number	Male	99.096	94.7476	124.434	86.8621	91.8493	110.056	89.7597	95.7506	102.235	96.6659	107.552	98.0677	95.5889	100.839	96.3127	94.3826	87.4982	99.179	63.4273	64.8062	70.0763	56.4918	61.2252	61.8883	65.2386	58.0475	66.2728	64.372	52.5924	64.5175	62.3762	58.9289	54.6972	52.0058	48.0249	45.3881	43.3397	42.375	41.6589
16	414	1	1	1	55 to 59	Stomach cancer	Australia	Deaths	Number	Male	165.101	178.36	147.753	138.037	143.827	132.583	130.657	150.628	149.625	147.334	129.11	150.728	156.9	146.692	150.886	134.135	138.961	139.437	101.945	100.666	98.2505	93.9594	88.9413	83.3156	93.1105	87.0025	91.6638	95.0195	96.4974	92.4949	92.1312	91.1999	89.0009	87.9273	85.4876	81.939	78.2605	74.4828	69.354
17	414	1	1	1	60 to 64	Stomach cancer	Australia	Deaths	Number	Male	214.484	236.879	241.885	234.547	216.888	237.277	225.195	211.278	213.785	191.25	187.154	188.358	173.059	188.67	184.735	179.622	202.047	192.765	161.826	161.152	147.749	138.014	165.267	140.14	156.758	125.931	142.233	124.041	143.269	100.308	110.612	110.555	112.337	115.135	117.918	119.614	117.173	114.176	112.368
18	414	1	1	1	65 to 69	Stomach cancer	Australia	Deaths	Number	Male	260.281	275.533	259.515	256.887	300.606	266.433	247.81	271.833	287.883	246.358	248.339	236.164	230.702	226.213	235.157	220.264	233.744	253.672	169.153	186.18	158.821	161.502	188.792	164.471	161.87	188.676	163.411	146.15	158.16	168.522	161.242	158.245	153.526	144.657	137.805	137.221	137.94	139.832	141.516
19	414	1	1	1	70 to 74	Stomach cancer	Australia	Deaths	Number	Male	280.292	236.649	260.535	281.789	250.682	255.83	277.975	281.172	288.845	268.419	266.694	272.547	249.091	281.253	250.819	248.269	250.913	256.226	175.654	169.376	165.275	184.137	157.016	182.463	191.275	175.201	163.424	164.2	185.119	162.423	176.738	178.553	179.046	176.681	177.9	177.272	173.86	169.903	163.368
20	414	1	1	1	75 to 79	Stomach cancer	Australia	Deaths	Number	Male	222.257	220.084	254.768	204.699	227.788	209.149	210.144	243.811	229.689	235.751	201.941	228.115	233.117	224.944	237.704	225.7	245.285	242.703	171.838	145.19	145.016	146.214	155.34	161.605	147.96	134.461	165.158	146.283	134.909	150.172	143.576	146.835	150.168	150.084	152.156	154.67	156.092	158.677	160.848
36	414	1	1	1	80 plus	Stomach cancer	Australia	Deaths	Number	Male	215.355	210.293	196.574	212.281	187.657	226.065	210.575	179.042	187.413	212.645	212.002	222.719	199.713	206.845	196.943	195.383	212.312	215.091
30	414	1	1	1	80 to 84	Stomach cancer	Australia	Deaths	Number	Male																			111.944	91.4457	109.629	115.321	108.58	114.798	118.948	91.1275	82.6007	90.541	110.845	84.9998	93.3434	97.9453	101.095	102.296	105.994	109.267	109.615	113.61	115.886
31	414	1	1	1	85 to 89	Stomach cancer	Australia	Deaths	Number	Male																			50.7953	42.9017	55.5963	58.181	48.4426	34.3084	39.652	57.0526	46.5031	49.5157	48.4681	58.3523	43.5883	44.1487	44.0282	43.6297	45.336	48.7041	49.5895	51.9174	52.5218
32	414	1	1	1	90 to 94	Stomach cancer	Australia	Deaths	Number	Male																			13.8502	11.7145	15.1502	15.8931	13.2077	9.44792	10.9772	16.0129	13.3206	14.6924	15.1366	18.9935	14.1017	14.7067	14.8713	14.5254	14.7666	14.9806	14.5832	14.8128	14.9968
235	414	1	1	1	95 plus	Stomach cancer	Australia	Deaths	Number	Male																			2.3812	2.02144	2.60361	2.82673	2.40554	1.73738	1.98484	2.88242	2.41038	2.63896	2.68702	3.42069	2.79606	3.03424	3.18753	3.27049	3.54393	3.80322	3.93515	4.11205	4.2319
250	414	1	1	1	All Ages	Stomach cancer	Australia	Deaths	Number	Male	1575.64	1596.88	1625.14	1580.71	1548.87	1591.25	1535.07	1580.33	1604.13	1534.83	1475.59	1537.91	1477.63	1522.94	1483.75	1430.66	1501.49	1523.89	1092.47	1057.4	1046.91	1050.2	1073.08	1022.95	1061.8	1027.05	1003.01	943.446	1016.29	943.775	964.293	965.059	961.179	947.325	945.02	948.69	938.993	938.371	930.819
6	417	1	1	1	5 to 9	Liver cancer	Australia	Deaths	Number	Male																															0.199024	0.194259	0.187511	0.178881	0.168092	0.167491	0.16378	0.165201	0.172393
7	417	1	1	1	10 to 14	Liver cancer	Australia	Deaths	Number	Male																															0.263844	0.269738	0.278246	0.279673	0.282977	0.281231	0.278476	0.27232	0.274096
8	417	1	1	1	15 to 19	Liver cancer	Australia	Deaths	Number	Male																														0	0.297393	0.287421	0.280255	0.274453	0.273393	0.281306	0.294025	0.306906	0.320495
9	417	1	1	1	20 to 24	Liver cancer	Australia	Deaths	Number	Male																														0.09937	0.396069	0.403112	0.411865	0.419481	0.424123	0.431181	0.436724	0.443721	0.455766
10	417	1	1	1	25 to 29	Liver cancer	Australia	Deaths	Number	Male																														2.02467	0.55943	0.569302	0.580454	0.593964	0.606949	0.640257	0.677158	0.722616	0.771104
11	417	1	1	1	30 to 34	Liver cancer	Australia	Deaths	Number	Male																														0	1.11038	1.1272	1.14964	1.1754	1.21172	1.24714	1.2904	1.39396	1.50337
12	417	1	1	1	35 to 39	Liver cancer	Australia	Deaths	Number	Male																														2.02849	1.80375	1.83407	1.93547	2.0574	2.14389	2.24717	2.37578	2.5	2.60172
13	417	1	1	1	40 to 44	Liver cancer	Australia	Deaths	Number	Male																														2.01482	3.46917	3.44656	3.51087	3.63016	3.74014	3.80482	4.13578	4.6017	5.09397
14	417	1	1	1	45 to 49	Liver cancer	Australia	Deaths	Number	Male																														3.03439	6.95779	6.94623	6.96418	6.90609	6.89856	7.00548	7.23985	7.60078	8.14949
15	417	1	1	1	50 to 54	Liver cancer	Australia	Deaths	Number	Male																														8.14218	14.3532	14.2668	14.4885	14.3332	13.8763	13.592	13.7246	13.8305	14.3206
16	417	1	1	1	55 to 59	Liver cancer	Australia	Deaths	Number	Male																														26.303	21.5117	21.3694	21.4269	22.1495	22.2012	22.4063	22.566	22.6911	22.419
17	417	1	1	1	60 to 64	Liver cancer	Australia	Deaths	Number	Male																														24.5047	25.5698	26.643	27.8596	30.1709	32.1065	34.161	35.7577	37.0564	38.303
18	417	1	1	1	65 to 69	Liver cancer	Australia	Deaths	Number	Male																														31.5404	36.1516	36.4352	36.1893	35.6768	35.8742	37.7363	40.4079	43.7048	46.9409
19	417	1	1	1	70 to 74	Liver cancer	Australia	Deaths	Number	Male																														40.5969	29.2004	29.7522	30.5082	31.9294	33.6653	35.978	38.7192	41.1007	42.9889
20	417	1	1	1	75 to 79	Liver cancer	Australia	Deaths	Number	Male																														16.3982	21.1791	22.1606	22.9506	23.962	25.0327	26.261	27.8115	29.7345	32.0081
30	417	1	1	1	80 to 84	Liver cancer	Australia	Deaths	Number	Male																														10.2928	10.0377	10.669	11.0315	11.6777	12.4303	12.8278	13.9229	15.3252	16.6458
31	417	1	1	1	85 to 89	Liver cancer	Australia	Deaths	Number	Male																														2.40195	4.0486	4.10623	4.08236	4.22228	4.4407	4.79234	5.31621	5.9065	6.48899
32	417	1	1	1	90 to 94	Liver cancer	Australia	Deaths	Number	Male																														0.712029	1.12719	1.17774	1.20764	1.24078	1.28539	1.31231	1.3513	1.43096	1.51896
235	417	1	1	1	95 plus	Liver cancer	Australia	Deaths	Number	Male																														0.120738	0.192984	0.208227	0.219578	0.233131	0.25541	0.276998	0.300227	0.322826	0.345085
250	417	1	1	1	All Ages	Liver cancer	Australia	Deaths	Number	Male																														170.215	178.429	181.866	185.263	191.111	196.918	205.45	216.769	229.111	241.322
8	426	1	1	1	15 to 19	Tracheal, bronchus, and lung cancer	Australia	Deaths	Number	Male	1.03999	0	0	0	1.02366	1.05199	0	0	1.05495	0	0.000299	0	0.000301	1.04659	0.0006	0	0	1.05479	1.09115	1.15197	0.051687	1.14689	0.000102	0.06085	2.17236	0.012789	1.109	1.07805	1.05288	1.01648	0.508302	0.48322	0.463265	0.433533	0.425321	0.439618	0.448386	0.451335	0.460276
9	426	1	1	1	20 to 24	Tracheal, bronchus, and lung cancer	Australia	Deaths	Number	Male	1.02912	1.0224	0	0	1.03831	0	0	0	1.03485	2.08996	2.05717	0	1.02194	2.03988	1.0238	0	1.03108	1.03669	1.0262	0.000118	0.025343	0.00017	0.000116	0.000726	0.00053	3.23866	0.025541	0.000257	1.11226	1.01244	0.912599	0.91252	0.928126	0.921962	0.929301	0.943397	0.897921	0.88868	0.886646
10	426	1	1	1	25 to 29	Tracheal, bronchus, and lung cancer	Australia	Deaths	Number	Male	0	1.04171	2.06773	4.12287	1.0505	2.09305	0	2.06571	2.07237	1.04884	0.000884	0	2.05304	3.0603	0.001811	3.06841	2.09298	0.000887	1.02668	0	1.09124	2.23504	3.11912	1.16052	2.18052	5.45162	5.36352	4.38263	1.17197	2.02467	1.49404	1.50469	1.51147	1.48534	1.45116	1.49976	1.48276	1.53936	1.63684
11	426	1	1	1	30 to 34	Tracheal, bronchus, and lung cancer	Australia	Deaths	Number	Male	2.97998	7.47814	5.21922	4.06989	2.22265	1.94997	3.52408	8.96011	8.31271	5.51496	6.50538	9.9341	5.20346	7.24574	8.3856	8.35764	6.16247	7.32068	4.26012	5.25885	7.36554	3.22154	7.40014	3.26452	2.16318	7.56174	4.25208	5.40905	4.42427	4.08516	4.25118	4.19486	4.21689	4.25425	4.36589	4.36177	4.30297	4.4033	4.56302
12	426	1	1	1	35 to 39	Tracheal, bronchus, and lung cancer	Australia	Deaths	Number	Male	6.55386	6.64496	8.16251	12.5325	9.89859	12.0871	5.62162	16.4362	13.7961	14.4305	9.80974	12.0262	12.7499	19.9722	13.1583	21.7806	19.5293	16.4842	16.7473	16.2102	9.63876	21.0359	17.8409	18.085	17.3511	18.1495	12.7798	14.2276	12.8458	13.2691	13.7639	13.7721	13.8436	13.7556	13.7241	13.7427	14.019	14.0176	13.9809
13	426	1	1	1	40 to 44	Tracheal, bronchus, and lung cancer	Australia	Deaths	Number	Male	18.5417	22.4356	22.3327	29.4533	23.7295	24.9963	36.2399	41.1026	29.1179	38.001	27.1776	34.4166	37.7628	42.7816	45.3352	39.5088	51.2305	60.6094	52.2451	50.8271	44.1907	57.8149	39.0032	42.2969	49.2755	44.2228	62.3594	37.5972	48.0205	37.3781	46.3658	45.3781	44.8772	44.6067	45.6881	45.163	46.9423	47.3494	48.8938
14	426	1	1	1	45 to 49	Tracheal, bronchus, and lung cancer	Australia	Deaths	Number	Male	52.5643	50.4815	70.2667	78.486	71.202	78.9311	92.3026	88.2485	75.4962	87.9882	101.473	86.0278	102.807	114.999	101.595	93.4606	113.726	106.206	105.471	146.257	127.216	116.827	136.256	151.076	171.708	160.427	156.141	135.923	130.559	115.206	130.945	121.31	117.499	111.911	111.547	110.05	109.159	110.545	108.134
15	426	1	1	1	50 to 54	Tracheal, bronchus, and lung cancer	Australia	Deaths	Number	Male	90.6924	107.265	110.008	94.6722	119.323	143.798	154.404	152.486	140.572	154.17	181.125	192.665	191.201	190.015	213.118	211.915	209.294	230.108	195.137	205.307	196.765	243.148	243.017	257.94	260.055	270.481	278.909	270.666	302.884	282.386	330.621	314.047	293.511	277.456	260.396	244.554	232.441	228.316	224.02
16	426	1	1	1	55 to 59	Tracheal, bronchus, and lung cancer	Australia	Deaths	Number	Male	139.332	137.099	166.146	151.312	174.777	182.311	200.385	224.189	236.421	232.871	244.215	277.74	308.282	291.944	340.699	358.982	348.621	360.651	342.644	391.995	382.369	368.673	349.391	348.626	416.182	419.67	388.88	385.247	441.047	441.039	562.467	555.738	544.52	533.977	523.351	502.846	479.932	463.107	434.122
17	426	1	1	1	60 to 64	Tracheal, bronchus, and lung cancer	Australia	Deaths	Number	Male	175.763	186.341	198.877	218.083	243.352	230.882	267.605	292.513	269.245	303.3	329.647	364.736	390.251	416.868	454.866	411.003	507.451	505.488	490.957	448.823	530.711	568.301	559.558	554.654	599.358	625.401	627.191	613.52	621.088	606.621	671.809	673.46	692.055	712.984	737.273	751.908	746.76	742.001	737.679
18	426	1	1	1	65 to 69	Tracheal, bronchus, and lung cancer	Australia	Deaths	Number	Male	167.603	165.724	196.711	232.919	223.655	221.935	240.379	273.094	317.019	326.287	325.75	355.754	398.145	415.261	416.189	485.849	493.151	536.513	490.888	545.988	563.775	598.12	600.898	644.872	640.546	655.05	708.215	711.631	736.185	774.638	874.026	871.633	867.084	834.953	811.169	817.91	841.008	874.421	897.177
19	426	1	1	1	70 to 74	Tracheal, bronchus, and lung cancer	Australia	Deaths	Number	Male	89.2931	129.739	135.671	160.968	160.366	208.363	213.279	221.972	225.701	268.562	274.816	324.644	324.965	349.324	402.011	390.1	395.933	423.247	442.911	451.348	452.827	477.009	537.145	549.312	618.955	626.493	678.694	681.602	635.152	712.457	778.348	801.524	826.782	835.105	861.647	873.845	872.921	880.614	864.77
20	426	1	1	1	75 to 79	Tracheal, bronchus, and lung cancer	Australia	Deaths	Number	Male	33.1534	37.3642	52.5605	65.2325	69.9339	89.9327	90.6489	103.424	106.638	135.899	131.1	139.023	185.003	173.825	201.058	232.792	252.601	289.103	281.384	295.135	326.86	327.512	356.268	385.05	382.174	398.927	452.313	468.306	514.842	533.917	554.845	568.62	592.207	601.445	619.708	640.399	657.193	679.612	704.052
36	426	1	1	1	80 plus	Tracheal, bronchus, and lung cancer	Australia	Deaths	Number	Male	26.5186	18.9761	43.2175	22.8215	33.7017	43.2899	39.1777	53.1877	61.6358	66.0151	75.7382	88.3869	84.5668	108.624	120.605	142.214	146.031	172.471
30	426	1	1	1	80 to 84	Tracheal, bronchus, and lung cancer	Australia	Deaths	Number	Male																			123.56	137.778	149.294	135.116	159.044	159.331	171.969	202.978	193.088	220.342	223.174	229.411	263.929	277.832	293.33	302.374	320.646	335.675	343.158	361.672	379.712
31	426	1	1	1	85 to 89	Tracheal, bronchus, and lung cancer	Australia	Deaths	Number	Male																			36.8137	36.4331	38.1608	43.6212	37.1397	51.3478	60.1965	49.7406	67.2664	75.6768	74.0283	83.2988	98.5385	100.595	103.404	104.059	111.031	120.94	126.481	135.555	141.701
32	426	1	1	1	90 to 94	Tracheal, bronchus, and lung cancer	Australia	Deaths	Number	Male																			8.78618	8.68072	9.09307	10.4413	8.85532	12.218	14.4831	12.1402	16.759	19.5248	20.0396	23.7385	25.7489	27.1162	28.1994	27.9041	29.0523	29.7983	29.653	30.7689	31.9217
235	426	1	1	1	95 plus	Tracheal, bronchus, and lung cancer	Australia	Deaths	Number	Male																			1.30965	1.29051	1.35188	1.61343	1.39562	1.89792	2.23771	1.86919	2.59503	2.99924	3.02344	3.70574	3.13885	3.44683	3.69633	3.85529	4.27822	4.67207	4.93843	5.28702	5.5701
250	426	1	1	1	All Ages	Tracheal, bronchus, and lung cancer	Australia	Deaths	Number	Male	805.064	871.613	1011.24	1074.67	1135.27	1241.62	1343.57	1477.68	1488.12	1636.18	1709.42	1885.35	2044.01	2137.01	2318.05	2399.03	2546.85	2710.29	2596.26	2742.48	2840.79	2975.84	3056.33	3181.19	3411.01	3501.81	3655.94	3648.13	3770.65	3865.2	4361.71	4381.57	4428.13	4411.48	4456.68	4498.75	4511.74	4580.55	4599.28
8	438	1	1	1	15 to 19	Prostate cancer	Australia	Deaths	Number	Male	0.231194	0.142566	0.312548	0.403732	1.16562	0.320965	0.205088	0.320079	0.263346	0.230967	0.32079	0.291035	0.2343	0.348344	0.233875	0.51976	0.347089	0.555707	0	0.000124	0.051687	0.000124	0.000102	0.048081	0	0.012789	0	0	0	0	0.115206	0.111701	0.108965	0.105344	0.104574	0.107583	0.11059	0.112353	0.114556
9	438	1	1	1	20 to 24	Prostate cancer	Australia	Deaths	Number	Male	0.314609	0.397009	0.509871	0.455906	0.34559	1.37223	0.398062	0.401837	0.258328	1.39279	0.313738	0.144179	0.226648	1.47257	0.425485	0.40131	0.571973	0.40234	0	1.15133	0.025343	0.00017	0.000116	1.19881	0	1.07958	0.025541	0.000257	0	0.023873	0.0963442	0.0973418	0.0988944	0.0984906	0.0981158	0.0983545	0.0960933	0.0951158	0.0946101
10	438	1	1	1	25 to 29	Prostate cancer	Australia	Deaths	Number	Male	0.429784	0.433399	0.574117	0.543182	0.437056	0.696645	0.486572	0.487011	0.661024	0.552734	0.515377	0.653764	0.426927	0.56588	0.381229	0.56738	0.551494	0.660863	0	0	0	0	0	0.000117	0	0	0	0	0.000101	1.0362	0.0712413	0.0726475	0.0740026	0.074973	0.0759618	0.0784382	0.0805076	0.0827716	0.0853667
11	438	1	1	1	30 to 34	Prostate cancer	Australia	Deaths	Number	Male	0.547684	1.80658	0.713541	0.634122	0.755202	0.586947	1.96334	1.02722	0.667644	0.879477	0.851861	1.06393	0.66858	0.595487	0.742856	0.647634	0.569552	0.671815	0	0	0	0	0	0	0	0	0	0	0	0.026951	0.0819616	0.0833941	0.0846721	0.0853647	0.0875334	0.0893968	0.0905909	0.0940191	0.0990136
12	438	1	1	1	35 to 39	Prostate cancer	Australia	Deaths	Number	Male	0.837473	1.94387	1.2521	1.29716	0.947307	1.99407	0.875939	1.15546	0.8784	2.23501	0.938291	2.08346	0.901052	0.876649	1.02558	1.2355	1.02976	0.987413	0	0	0	0	0	0	1.08416	1.06763	1.065	0	1.0705	0.054044	0.155325	0.159681	0.166139	0.171883	0.178121	0.185038	0.191804	0.19457	0.198447
13	438	1	1	1	40 to 44	Prostate cancer	Australia	Deaths	Number	Male	1.15713	0.993117	2.67568	2.6364	2.82628	2.85119	3.82232	1.3541	1.36098	1.48366	4.51658	2.45459	2.73075	1.28954	3.5559	2.25394	2.74044	1.70532	0	0	2.10433	0	2.1083	2.11417	0	0	0	1.07422	0	3.08931	0.789914	0.790688	0.797035	0.810092	0.845842	0.872928	0.923774	0.980884	1.05265
14	438	1	1	1	45 to 49	Prostate cancer	Australia	Deaths	Number	Male	6.10667	4.88896	5.03541	7.68635	6.37705	7.62794	5.38002	5.68106	14.2601	8.33049	6.60278	6.49316	3.83328	3.57639	4.64508	4.46527	4.76014	7.23219	2.08855	2.10444	6.30823	7.3017	5.24063	5.28112	3.17912	6.33264	3.16504	3.1857	3.18439	3.21967	3.72675	3.61433	3.55257	3.48976	3.59373	3.6776	3.76477	3.91113	4.01556
15	438	1	1	1	50 to 54	Prostate cancer	Australia	Deaths	Number	Male	12.4128	14.8037	10.5786	9.41362	15.3202	12.677	10.527	16.1954	11.2588	10.4971	14.2579	8.77967	11.8327	9.16148	9.11231	13.8023	15.3446	11.159	14.6092	7.25835	10.3561	9.35186	10.3854	9.35815	8.35288	7.3672	17.7583	9.36921	10.4084	9.61996	13.1955	12.8857	12.8543	12.6669	12.5503	12.3097	12.2717	12.5989	13.05
16	438	1	1	1	55 to 59	Prostate cancer	Australia	Deaths	Number	Male	26.6786	26.9081	23.76	23.4152	25.8735	21.4691	21.0595	30.2568	24.1708	28.391	33.4005	25.874	27.592	27.8547	32.5772	20.2983	20.7673	28.3649	23.7374	38.2687	28.858	37.1771	26.7969	39.2983	25.8752	30.0505	39.3017	34.2672	44.2075	46.34	42.7689	43.4561	44.0362	44.6648	44.8851	44.9785	45.4147	45.6647	45.29
17	438	1	1	1	60 to 64	Prostate cancer	Australia	Deaths	Number	Male	51.6891	70.4208	68.6438	58.5779	63.8944	60.7559	61.36	64.4997	55.8699	62.6404	73.7786	70.0336	48.6238	62.5108	69.9713	71.7382	88.5861	81.2928	57.6386	61.9066	71.8565	66.678	68.7897	74.9591	74.1272	86.5464	101.79	96.2787	84.0416	75.6044	92.288	93.366	97.1783	101.483	107.405	111.454	114.509	117.683	120.665
18	438	1	1	1	65 to 69	Prostate cancer	Australia	Deaths	Number	Male	100.994	114.065	102.717	116.45	109.988	131.071	106.51	128.768	135.664	118.271	124.08	118.788	97.1217	116.603	135.614	123.256	122.728	114.633	107.606	114.945	130.418	115.931	129.565	168.357	165.22	132.033	156.812	149.925	156.875	175.769	182.579	184.423	185.431	183.827	184.477	189.334	199.622	212.543	226.005
19	438	1	1	1	70 to 74	Prostate cancer	Australia	Deaths	Number	Male	133.098	147.967	151.255	146.604	154.533	180.337	175.862	177.96	172.331	195.761	202.112	198.393	194.69	182.534	174.859	170.693	168.213	174.391	182.496	187.72	181.747	189.159	202.967	226.66	212.446	212.926	232.023	228.912	223.328	219.06	261.586	270.314	280.359	289.03	302.741	313.293	323.053	332.921	339.722
20	438	1	1	1	75 to 79	Prostate cancer	Australia	Deaths	Number	Male	182.094	164.528	176.924	191.296	213.594	183.817	201.602	212.55	210.397	225.481	194.971	209.785	237.719	249.259	269.153	278.112	263.428	260.68	228.818	250.761	244.371	218.341	227.558	189.881	215.353	237.505	241.576	270.691	254.344	267.804	296.643	308.775	324.1	336.994	352.043	373.296	392.394	414.068	439.057
36	438	1	1	1	80 plus	Prostate cancer	Australia	Deaths	Number	Male	212.463	229.048	192.59	249.845	250.978	281.382	295.076	268.306	269.857	266.542	296.338	290.093	275.942	293.358	333.199	349.171	329.154	343.146
30	438	1	1	1	80 to 84	Prostate cancer	Australia	Deaths	Number	Male																			237.776	203.535	224.463	183.965	223.493	244.587	226.761	233.01	187.925	223.446	227.307	222.019	237.087	251.444	263.861	275.654	290.098	306.82	320.37	342.432	364.877
31	438	1	1	1	85 to 89	Prostate cancer	Australia	Deaths	Number	Male																			94.9173	89.4271	106.159	111.908	85.2804	106.572	110.527	121.045	113.514	115.392	118.718	126.16	135.307	138.556	141.122	144.536	152.906	167.422	179.98	194.851	207.907
32	438	1	1	1	90 to 94	Prostate cancer	Australia	Deaths	Number	Male																			32.0358	30.132	35.7726	37.8808	28.7551	35.8609	37.606	41.7794	39.9945	42.1017	45.4471	50.7584	56.2166	59.2306	60.9596	61.807	63.9457	65.8597	67.1298	70.3656	73.598
235	438	1	1	1	95 plus	Prostate cancer	Australia	Deaths	Number	Male																			6.46171	6.06162	7.19672	7.92084	6.13246	7.53804	7.86245	8.70451	8.38016	8.75152	9.2785	10.6984	10.3159	11.2927	12.0056	12.7512	14.0609	15.4578	16.7659	18.08	19.2554
250	438	1	1	1	All Ages	Prostate cancer	Australia	Deaths	Number	Male	729.054	778.346	737.542	809.259	847.035	886.959	885.128	908.963	897.898	922.689	952.997	934.93	902.543	950.006	1035.5	1037.16	1018.79	1025.88	988.185	993.271	1049.69	985.615	1017.07	1111.71	1088.39	1119.46	1143.33	1183.39	1178.21	1211.28	1333.02	1378.67	1426.79	1468.25	1530.1	1605.33	1676.77	1766.68	1855.09
8	441	1	1	1	15 to 19	Colon and rectum cancer	Australia	Deaths	Number	Male	0.230318	0.142026	1.33438	0.402202	0.141426	0.319749	1.26057	0.318867	0.262348	0.230091	1.37158	0.289932	0.233412	1.3942	0.232989	2.59993	0.345774	1.60809	0	0	0	0	0	0	0	1.03914	0	0	0	0.000203	0.626916	0.603602	0.590807	0.564501	0.555395	0.58263	0.600637	0.608942	0.623767
9	441	1	1	1	20 to 24	Colon and rectum cancer	Australia	Deaths	Number	Male	1.34254	5.50751	1.52794	3.53613	1.38259	2.40048	0.396554	1.43515	2.32705	2.43645	4.42728	0.143632	1.24718	3.51222	3.49192	1.43326	2.63197	3.5092	0	1.04938	1.0327	0	0	0	1.04401	1.05402	0	0	0	0.231705	1.46831	1.51212	1.61953	1.64295	1.65147	1.72006	1.67374	1.64574	1.61121
10	441	1	1	1	25 to 29	Colon and rectum cancer	Australia	Deaths	Number	Male	1.45974	7.72371	6.77515	12.9097	3.58689	2.78705	9.7715	8.74799	5.83946	3.69717	1.54845	4.75051	3.50356	3.62674	5.66619	9.77047	5.78187	5.83803	1.02668	0	0	1.04165	0	1.05719	2.11109	1.05644	1.06543	0	1.07075	3.06078	2.64549	2.82313	3.03858	3.10945	3.11229	3.33145	3.43451	3.57824	3.69634
11	441	1	1	1	30 to 34	Colon and rectum cancer	Australia	Deaths	Number	Male	10.7811	13.2124	7.72855	9.61493	9.00143	9.59189	7.28441	8.56135	9.77675	16.4469	14.3026	10.6108	7.70835	17.1106	12.9846	5.61879	12.8582	11.9296	2.10967	2.10354	2.04686	2.09734	4.17086	2.13437	1.04672	3.14537	3.18906	4.25928	3.25253	5.11322	6.69602	6.89825	7.09016	7.11743	7.4169	7.5818	7.49352	7.66239	7.93909
12	441	1	1	1	35 to 39	Colon and rectum cancer	Australia	Deaths	Number	Male	14.4409	25.0952	17.2494	13.3576	15.7682	11.6142	14.7011	15.0794	22.6427	15.1848	16.6704	15.8114	19.506	19.5046	23.2536	21.521	30.7312	20.3093	4.1761	3.20789	7.38971	1.04401	7.32837	5.29219	10.8124	3.19521	3.17592	6.52272	5.33414	11.275	15.5977	15.9477	16.0534	16.0087	16.3398	16.7194	17.0198	16.6232	16.3483
13	441	1	1	1	40 to 44	Colon and rectum cancer	Australia	Deaths	Number	Male	26.6033	19.9333	32.7486	24.2466	31.1508	28.2523	25.8002	20.883	28.9449	24.246	34.3143	29.0809	29.5326	38.3925	26.2824	31.9149	32.2209	39.5529	10.6017	5.2646	9.46156	10.4657	7.35623	5.26982	11.7578	4.21171	7.38923	9.60852	13.8358	27.3468	31.0548	30.6242	30.1011	30.0802	31.0706	31.4823	33.2206	33.9745	35.8897
14	441	1	1	1	45 to 49	Colon and rectum cancer	Australia	Deaths	Number	Male	29.6554	35.1955	42.3491	37.5676	39.2474	39.3651	41.3076	45.721	55.2067	41.2471	41.141	38.8078	67.1579	48.2452	50.7138	42.6031	55.6142	61.856	17.732	18.9077	22.0434	19.8121	19.8769	25.3124	17.9738	21.0923	18.9736	21.2311	18.0327	77.9725	71.1427	68.5816	67.1255	64.7613	65.443	66.7207	67.1442	68.0886	67.2641
15	441	1	1	1	50 to 54	Colon and rectum cancer	Australia	Deaths	Number	Male	60.7518	65.4905	52.2898	56.5141	60.4859	49.5464	57.5735	64.9916	68.5743	49.2301	65.9642	63.395	63.7419	78.9897	65.2626	89.6894	76.2637	84.7588	28.1217	27.9546	23.7845	30.1123	28.0205	28.026	32.3138	36.796	28.1831	37.4295	31.168	111.754	132.92	129.341	125.692	122.258	119.325	116.95	115.43	117.801	119.325
16	441	1	1	1	55 to 59	Colon and rectum cancer	Australia	Deaths	Number	Male	84.5637	76.0618	78.2449	93.8704	78.8231	94.4024	83.4725	92.7768	99.7127	100.811	102.477	90.7418	89.042	104.036	113.555	80.8476	125.185	109.479	32.9869	29.9777	46.3103	48.4818	44.2697	34.0639	42.3994	48.6782	48.5789	57.0751	49.3107	168.321	198.3	200.001	200.64	202.771	205.771	205.29	203.004	202.299	197.143
17	441	1	1	1	60 to 64	Colon and rectum cancer	Australia	Deaths	Number	Male	148.473	147.565	146.146	135.673	125.928	125.849	133.526	120.886	119.283	140.114	134.225	129.026	145.649	164.865	173.017	149.604	146.499	154.799	60.3406	36.2025	52.9113	54.2522	65.9126	71.7699	56.286	74.6917	64.8313	78.2707	55.1207	228.809	251.038	255.321	266.433	279.936	295.31	307.145	312.448	316.462	321.888
18	441	1	1	1	65 to 69	Colon and rectum cancer	Australia	Deaths	Number	Male	159.204	176.622	173.2	155.489	168.992	171.273	169.598	185.367	173.621	187.061	187.908	149.139	146.972	166.513	173.197	176.509	169.353	181.83	57.7014	71.6302	69.0065	78.34	75.7871	61.467	92.7728	65.5252	82.7733	86.1303	87.5625	278.248	313.237	315.168	315.024	309.896	305.678	313.027	325.999	341.759	356.327
19	441	1	1	1	70 to 74	Colon and rectum cancer	Australia	Deaths	Number	Male	162.314	164.241	169.626	179.887	212.688	177.512	177.319	230.046	198.891	210.856	174.71	199.952	218.935	185.277	178.46	216.559	197.508	179.042	49.2401	67.6255	56.8057	64.518	69.7318	59.2965	60.369	89.2056	65.4988	80.132	80.0561	310.87	308.69	318.914	327.55	332.684	344.144	353.289	357.208	364.371	362.747
20	441	1	1	1	75 to 79	Colon and rectum cancer	Australia	Deaths	Number	Male	141.744	154.816	146.894	146.378	157.225	151.443	156.303	179.44	157.603	166.988	148.384	167.668	150.358	177.618	184.235	178.858	198.378	176.982	52.3893	64.1476	58.6553	68.3955	54.9557	63.0435	64.0435	63.0624	67.5654	72.7553	78.9814	244.591	250.996	259.286	272.419	279.31	289.204	302.717	312.623	325.858	339.082
36	441	1	1	1	80 plus	Colon and rectum cancer	Australia	Deaths	Number	Male	169.698	138.395	169.712	169.605	176.781	166.175	188.941	161.033	162.518	209.742	172.617	176.522	180.114	194.607	180.163	192.405	196.544	202.518
30	441	1	1	1	80 to 84	Colon and rectum cancer	Australia	Deaths	Number	Male																			38.5028	40.0676	37.9744	50.7255	37.8271	40.8889	46.082	39.8421	47.6899	41.8836	29.983	142.936	154.102	164.426	173.291	180.003	189.074	199.922	205.486	217.186	228.393
31	441	1	1	1	85 to 89	Colon and rectum cancer	Australia	Deaths	Number	Male																			18.5823	21.651	13.0236	18.4959	21.5051	28.0397	17.6452	19.7771	18.0758	19.579	14.7647	79.1745	76.5888	79.0945	80.7543	81.6877	86.2891	93.9335	98.2831	105.407	110.43
32	441	1	1	1	90 to 94	Colon and rectum cancer	Australia	Deaths	Number	Male																			5.55753	6.46985	3.90623	5.56699	6.42611	8.36706	5.33316	6.06028	5.65484	6.35064	5.0331	28.3004	26.2001	27.9015	28.8553	28.8282	29.8652	30.6803	30.5807	31.7791	32.9996
235	441	1	1	1	95 plus	Colon and rectum cancer	Australia	Deaths	Number	Male																			1.01636	1.18236	0.71952	1.06358	1.24296	1.59758	1.01657	1.14959	1.07918	1.20558	0.94171	5.43982	4.24794	4.69845	5.02319	5.28617	5.85458	6.43025	6.83836	7.34213	7.76181
250	441	1	1	1	All Ages	Colon and rectum cancer	Australia	Deaths	Number	Male	1011.26	1030	1045.83	1039.05	1081.2	1030.53	1067.25	1135.29	1105.2	1168.29	1100.06	1075.94	1123.7	1203.69	1190.52	1199.93	1249.91	1234.01	380.085	397.442	405.072	454.413	444.411	435.626	463.007	479.582	463.724	522.433	474.448	1723.44	1845.55	1881.14	1921.3	1945.95	1996.1	2057.52	2098.49	2162.45	2209.47
8	453	1	1	1	15 to 19	Gallbladder and biliary tract cancer	Australia	Deaths	Number	Male																			0	0	0	0	0	0	0	0	0	0	0	0	0.117293	0.111289	0.10815	0.103302	0.102178	0.105512	0.108348	0.109239	0.110654
9	453	1	1	1	20 to 24	Gallbladder and biliary tract cancer	Australia	Deaths	Number	Male																			0	1.06578	2.10978	0	0	0	0	0	0	0	0	0.121845	0.196536	0.195732	0.201125	0.201807	0.203385	0.207156	0.203735	0.202542	0.201632
10	453	1	1	1	25 to 29	Gallbladder and biliary tract cancer	Australia	Deaths	Number	Male																			0	0	0	0	0	0	0	0	0	0	0	0.06856	0.264632	0.265752	0.274355	0.275016	0.275213	0.289522	0.29903	0.310712	0.326287
11	453	1	1	1	30 to 34	Gallbladder and biliary tract cancer	Australia	Deaths	Number	Male																			0	0	0	0	0	0	0	0	0	0	0	1.11811	0.774261	0.776033	0.791132	0.8014	0.827478	0.850049	0.85927	0.881176	0.921979
12	453	1	1	1	35 to 39	Gallbladder and biliary tract cancer	Australia	Deaths	Number	Male																			0	0	0	0	0	0	0	0	0	0	0	3.25797	1.43817	1.44765	1.50267	1.56019	1.6183	1.68745	1.76643	1.78687	1.80617
13	453	1	1	1	40 to 44	Gallbladder and biliary tract cancer	Australia	Deaths	Number	Male																			0	1.11019	0	0	0	0	0	0	0	0	0	1.27465	2.46589	2.40362	2.44493	2.50033	2.6193	2.69772	2.8572	2.96058	3.12489
14	453	1	1	1	45 to 49	Gallbladder and biliary tract cancer	Australia	Deaths	Number	Male																			0	0	0	1.08376	0	0	0	0	0	0	0	3.83389	5.28155	5.11021	5.07685	4.93825	5.06667	5.18476	5.31481	5.42838	5.44703
15	453	1	1	1	50 to 54	Gallbladder and biliary tract cancer	Australia	Deaths	Number	Male																			0	0	0	0	0	0	0	1.12402	0	0	0	7.75997	12.7663	12.145	11.5244	11.1272	10.8838	10.6059	10.5356	10.6764	10.7398
16	453	1	1	1	55 to 59	Gallbladder and biliary tract cancer	Australia	Deaths	Number	Male																			0	0	1.0756	1.10653	1.09558	0	0	0	0	0	0	18.1538	21.049	20.991	21.1857	20.7207	20.7682	20.647	20.2739	19.9078	18.7771
17	453	1	1	1	60 to 64	Gallbladder and biliary tract cancer	Australia	Deaths	Number	Male																			0	0	0	0	0	0	0	0	0	0	0	16.1151	23.7794	23.6467	25.0941	26.5075	27.9328	28.8324	29.2367	29.1682	29.0889
18	453	1	1	1	65 to 69	Gallbladder and biliary tract cancer	Australia	Deaths	Number	Male																			1.15213	0	0	1.13903	0	0	0	0	0	0	0.000115	28.7179	32.205	31.838	32.0668	31.8674	31.1871	31.905	33.4794	34.8792	36.2827
19	453	1	1	1	70 to 74	Gallbladder and biliary tract cancer	Australia	Deaths	Number	Male																			0	4.46478	2.27858	1.12576	0.000111	1.13602	0	0	0.000113	0.000109	0.000139	21.685	34.1936	34.1805	35.6316	36.5627	37.4913	38.5764	39.4958	40.3975	40.7794
20	453	1	1	1	75 to 79	Gallbladder and biliary tract cancer	Australia	Deaths	Number	Male																			0.000127	5.81635	2.2996	3.36378	4.54187	1.15533	0.00014	0.000125	0.00015	1.29549	0.000152	21.5101	29.8307	30.5421	31.6767	33.2012	34.6123	36.1003	37.6683	39.3922	41.24
30	453	1	1	1	80 to 84	Gallbladder and biliary tract cancer	Australia	Deaths	Number	Male																			1.21676	0.000146	1.26988	1.16355	0.000246	1.31857	2.3476	1.22164	0.000264	0.000195	0.000382	12.3846	16.8473	16.9776	18.4478	19.2198	20.4435	21.6563	22.6431	24.1553	25.6574
31	453	1	1	1	85 to 89	Gallbladder and biliary tract cancer	Australia	Deaths	Number	Male																			0.850478	0.778611	0.821656	0.000173	0.82773	0.000369	0.883351	0.000242	0.000291	0.783027	0.829816	4.59661	8.121	7.93785	8.3771	8.56818	9.17896	10.142	10.7128	11.517	12.1126
32	453	1	1	1	90 to 94	Gallbladder and biliary tract cancer	Australia	Deaths	Number	Male																			0.344245	0.309054	0.330002	0.000233	0.33338	0.000499	0.365029	0.000329	0.000395	0.341116	0.385358	1.71109	3.00392	3.05722	3.22839	3.26193	3.40647	3.52894	3.54224	3.6894	3.82957
235	453	1	1	1	95 plus	Gallbladder and biliary tract cancer	Australia	Deaths	Number	Male																			0.146212	0.129892	0.139415	0.000392	0.14792	0.000841	0.163711	0.000557	0.000669	0.150853	0.170693	0.350736	0.505207	0.539182	0.580219	0.612667	0.678179	0.745181	0.798023	0.854587	0.902054
250	453	1	1	1	All Ages	Gallbladder and biliary tract cancer	Australia	Deaths	Number	Male																			3.70995	13.6749	10.3245	8.98321	6.94684	3.61175	3.75995	2.34691	0.002014	2.57079	1.38678	142.66	192.84	192.165	198.212	202.03	207.295	213.762	219.795	226.317	231.348
8	456	1	1	1	15 to 19	Pancreatic cancer	Australia	Deaths	Number	Male																														0	0.0874887	0.0859669	0.0841519	0.0810804	0.0800137	0.0812468	0.0824999	0.0829138	0.0837596
9	456	1	1	1	20 to 24	Pancreatic cancer	Australia	Deaths	Number	Male																														1.04569	0.213298	0.2169	0.220906	0.219115	0.218484	0.218903	0.214534	0.210922	0.209839
10	456	1	1	1	25 to 29	Pancreatic cancer	Australia	Deaths	Number	Male																														1.04558	0.669697	0.691205	0.709431	0.706041	0.709557	0.732741	0.749473	0.767637	0.797432
11	456	1	1	1	30 to 34	Pancreatic cancer	Australia	Deaths	Number	Male																														2.0756	1.53319	1.54725	1.56956	1.53586	1.56929	1.60357	1.62633	1.6536	1.73473
12	456	1	1	1	35 to 39	Pancreatic cancer	Australia	Deaths	Number	Male																														8.22216	3.76825	3.93572	4.08505	4.10449	4.22437	4.38147	4.51553	4.50688	4.59367
13	456	1	1	1	40 to 44	Pancreatic cancer	Australia	Deaths	Number	Male																														7.18617	10.448	10.5062	10.3864	10.1173	10.3156	10.5666	11.1061	11.3849	11.9961
14	456	1	1	1	45 to 49	Pancreatic cancer	Australia	Deaths	Number	Male																														20.7179	19.8159	18.819	18.4447	17.3818	17.7449	17.9619	18.5367	18.9694	19.2969
15	456	1	1	1	50 to 54	Pancreatic cancer	Australia	Deaths	Number	Male																														51.4552	41.9111	41.1763	40.1499	38.1614	36.9371	35.4179	34.9373	35.0721	35.2054
16	456	1	1	1	55 to 59	Pancreatic cancer	Australia	Deaths	Number	Male																														73.2845	70.0552	70.2648	71.5273	70.676	69.6477	68.0578	66.5382	65.1486	62.5421
17	456	1	1	1	60 to 64	Pancreatic cancer	Australia	Deaths	Number	Male																														81.8516	83.8289	87.2562	92.0088	95.8569	99.0799	101.237	101.312	101.277	101.195
18	456	1	1	1	65 to 69	Pancreatic cancer	Australia	Deaths	Number	Male																														106.205	107.954	110.315	111.64	109.644	108.299	109.946	113.797	117.738	121.745
19	456	1	1	1	70 to 74	Pancreatic cancer	Australia	Deaths	Number	Male																														104.158	105.429	108.691	114.257	117.603	121.737	124.319	126.981	127.568	127.115
20	456	1	1	1	75 to 79	Pancreatic cancer	Australia	Deaths	Number	Male																														85.0867	90.0406	93.6238	97.2605	100.301	103.777	106.895	110.602	112.562	115.903
30	456	1	1	1	80 to 84	Pancreatic cancer	Australia	Deaths	Number	Male																														54.7388	44.3598	47.5986	50.6236	52.3034	55.1825	58.0779	60.282	63.0829	66.315
31	456	1	1	1	85 to 89	Pancreatic cancer	Australia	Deaths	Number	Male																														22.12	19.3102	19.9946	20.582	20.8024	22.0778	24.142	25.8993	27.3104	28.9731
32	456	1	1	1	90 to 94	Pancreatic cancer	Australia	Deaths	Number	Male																														7.20752	5.77266	6.13307	6.37269	6.41681	6.66079	6.82832	6.92585	7.09467	7.368
235	456	1	1	1	95 plus	Pancreatic cancer	Australia	Deaths	Number	Male																														1.23678	0.901128	0.97505	1.02703	1.07497	1.17037	1.26321	1.35464	1.43116	1.50815
250	456	1	1	1	All Ages	Pancreatic cancer	Australia	Deaths	Number	Male																														627.637	606.098	621.831	640.948	646.985	659.431	671.731	685.46	695.861	706.582
8	459	1	1	1	15 to 19	Malignant skin melanoma	Australia	Deaths	Number	Male	2.43778	2.91795	2.91267	3.48066	3.92929	1.94054	3.35247	6.13156	2.64713	1.39642	1.93949	4.90745	3.52833	3.15267	1.414	6.26566	3.1413	5.46876													1.74547	1.75098	1.78184	1.78865	1.83877	1.92695	2.02065	2.10494	2.17431
9	459	1	1	1	20 to 24	Malignant skin melanoma	Australia	Deaths	Number	Male	4.98947	6.4899	7.16268	5.83834	4.16605	8.24911	5.48185	6.56882	4.6664	6.28276	3.95346	2.95096	5.45586	5.79641	6.6632	10.6941	12.7379	8.6493													3.37145	3.51199	3.68667	3.78903	3.89516	3.98813	4.00418	4.05317	4.05613
10	459	1	1	1	25 to 29	Malignant skin melanoma	Australia	Deaths	Number	Male	10.8511	4.70373	8.64042	7.40693	6.8444	8.39798	7.06925	11.2073	11.2498	10.6837	11.3743	10.1015	11.8159	12.6022	9.70586	6.49877	6.47379	11.2471													5.5478	5.74057	5.99034	6.20994	6.4822	6.85937	7.15324	7.55739	7.81999
11	459	1	1	1	30 to 34	Malignant skin melanoma	Australia	Deaths	Number	Male	8.32072	9.3902	11.0992	9.6404	9.38168	16.711	13.4299	19.299	11.969	18.2975	13.9867	13.069	16.1484	14.8472	11.2935	17.1976	17.8951	16.2273													11.2419	11.7802	12.2399	12.578	13.0671	13.5154	14.0001	14.6982	15.1021
12	459	1	1	1	35 to 39	Malignant skin melanoma	Australia	Deaths	Number	Male	8.78575	17.5045	14.1065	14.4615	10.4514	14.6671	19.7079	12.5984	22.419	23.2751	18.699	20.2762	17.3077	19.2725	26.6211	18.2604	22.5108	20.349													12.8348	13.6206	14.8634	15.8928	16.8841	17.9587	18.8394	19.5335	19.8775
13	459	1	1	1	40 to 44	Malignant skin melanoma	Australia	Deaths	Number	Male	13.6583	11.703	17.2762	19.1243	23.3591	16.1614	20.9757	24.2752	23.0275	25.968	27.4073	26.4529	23.7499	25.8782	28.9652	42.1553	30.3509	25.1355													15.7989	16.4959	17.6567	18.523	19.7756	21.006	22.6941	24.8001	26.685
14	459	1	1	1	45 to 49	Malignant skin melanoma	Australia	Deaths	Number	Male	13.8021	11.9739	17.8545	14.7573	20.0718	18.8113	28.5809	27.6746	22.4457	27.8967	35.4437	23.6788	36.7153	23.2969	32.8357	23.894	34.5253	31.8419													20.1918	20.5506	21.3185	21.7284	22.8608	23.8922	24.9523	26.3629	27.6297
15	459	1	1	1	50 to 54	Malignant skin melanoma	Australia	Deaths	Number	Male	23.2687	14.0547	22.2993	23.8197	20.3935	23.2132	33.4696	40.6076	30.2378	33.3549	30.8753	37.8317	31.4664	52.6307	40.2024	48.5262	54.7918	45.2762													31.3957	31.6086	32.465	32.5005	32.73	32.8649	33.3635	34.6752	36.2617
16	459	1	1	1	55 to 59	Malignant skin melanoma	Australia	Deaths	Number	Male	29.8218	24.8509	25.6908	21.9664	27.4348	27.2879	26.6119	32.14	30.0088	35.4988	37.3846	39.2851	52.4025	49.0868	42.2758	43.7059	47.6556	47.9876													38.5929	40.3266	42.1183	43.522	44.9194	45.8166	46.3775	47.3357	47.2423
17	459	1	1	1	60 to 64	Malignant skin melanoma	Australia	Deaths	Number	Male	27.1382	37.3746	34.4603	32.6542	40.6883	39.4933	31.7928	41.5253	39.0125	39.5378	39.8019	35.837	39.3148	50.7064	53.5454	46.3048	45.6401	49.3883													40.2522	42.2706	45.2155	48.682	52.0288	54.6749	56.641	59.3515	61.3324
18	459	1	1	1	65 to 69	Malignant skin melanoma	Australia	Deaths	Number	Male	36.9406	34.6494	37.3879	34.385	35.3888	39.7146	42.2576	50.6405	49.7289	50.2748	45.0002	55.8661	47.9266	52.3206	44.2036	49.2385	62.7245	48.3772													44.5555	47.0843	49.1317	50.0906	51.4301	53.6912	57.2732	61.832	66.1963
19	459	1	1	1	70 to 74	Malignant skin melanoma	Australia	Deaths	Number	Male	32.6756	28.2116	33.5144	41.9612	36.2867	30.3937	47.1151	40.4809	41.4235	41.8727	41.0131	53.668	46.818	49.2787	50.8751	45.5452	45.6983	58.8366													42.0773	44.0366	46.8066	49.4641	52.6838	55.9387	59.0963	62.0023	63.4144
20	459	1	1	1	75 to 79	Malignant skin melanoma	Australia	Deaths	Number	Male	44.0904	30.6251	32.0811	26.1513	29.3438	30.3617	37.8942	30.5882	31.3061	35.8525	47.7345	36.4414	50.4639	41.3807	35.7499	58.8947	46.1625	47.7977													26.9961	28.7929	30.9351	33.4708	36.4041	39.8158	44.0775	48.3743	52.3101
36	459	1	1	1	80 plus	Malignant skin melanoma	Australia	Deaths	Number	Male	48.3839	57.608	47.8326	58.7519	46.3049	55.2365	56.3237	37.2091	37.5351	43.6156	45.5618	51.7662	54.0759	54.5806	54.6949	42.3952	54.2873	45.7211
30	459	1	1	1	80 to 84	Malignant skin melanoma	Australia	Deaths	Number	Male																															16.0469	17.53	18.9152	20.3874	22.2558	24.4098	26.4892	29.3614	31.8141
31	459	1	1	1	85 to 89	Malignant skin melanoma	Australia	Deaths	Number	Male																															8.08025	8.3347	8.76321	9.25718	10.155	11.4254	12.7453	14.2235	15.5493
32	459	1	1	1	90 to 94	Malignant skin melanoma	Australia	Deaths	Number	Male																															3.09216	3.28878	3.49755	3.67453	3.93826	4.14239	4.34426	4.68154	4.97723
235	459	1	1	1	95 plus	Malignant skin melanoma	Australia	Deaths	Number	Male																															0.611428	0.673872	0.7336	0.796677	0.897113	0.997098	1.10554	1.21977	1.31823
250	459	1	1	1	All Ages	Malignant skin melanoma	Australia	Deaths	Number	Male	305.164	292.057	312.319	314.399	314.045	330.639	374.063	380.946	357.677	393.807	400.175	412.132	437.189	454.831	439.046	459.576	484.595	462.304													322.433	337.398	356.119	372.356	392.246	412.924	435.177	462.167	483.761
8	474	1	1	1	15 to 19	Bladder cancer	Australia	Deaths	Number	Male																			3.119	1.04926	3.16434	4.17891	2.10867	2.08224	5.2578	5.19565	4.22929	0	3.15863	0	0.0773187	0.0758268	0.0747156	0.0733344	0.0730483	0.0744988	0.0754449	0.076342	0.0768619
9	474	1	1	1	20 to 24	Bladder cancer	Australia	Deaths	Number	Male																			1.02622	1.0494	1.03271	1.04315	0.010897	1.0458	1.04402	2.10805	1.05564	1.06492	2.17321	0.014752	0.0798646	0.0812127	0.0834774	0.0838512	0.0842261	0.0847931	0.0822377	0.0807911	0.0795804
10	474	1	1	1	25 to 29	Bladder cancer	Australia	Deaths	Number	Male																			0	3.17455	2.08153	1.04166	0.011036	0	1.05556	1.05645	1.06544	1.07023	0	0.014736	0.149686	0.150986	0.153925	0.152714	0.151594	0.15527	0.155077	0.156931	0.159735
11	474	1	1	1	30 to 34	Bladder cancer	Australia	Deaths	Number	Male																			0	1.05178	0	0	1.05371	2.13438	5.23357	1.04848	2.12605	0	1.0842	2.04229	0.426939	0.432668	0.440062	0.44073	0.448987	0.457002	0.453751	0.461732	0.475198
12	474	1	1	1	35 to 39	Bladder cancer	Australia	Deaths	Number	Male																			5.22014	2.13862	2.11137	0	2.10652	0	0	1.0651	1.05866	1	0	0.041334	0.818098	0.841412	0.878891	0.903974	0.931623	0.961096	0.969214	0.965245	0.967471
13	474	1	1	1	40 to 44	Bladder cancer	Australia	Deaths	Number	Male																			1.0602	2.10586	8.41029	1.04659	2.11906	4.21587	2.1378	1.05295	1.05563	1.06763	0	2.06615	2.28591	2.2427	2.22419	2.21587	2.23553	2.26852	2.31366	2.38217	2.45576
14	474	1	1	1	45 to 49	Bladder cancer	Australia	Deaths	Number	Male																			5.21531	3.1513	5.24846	2.0855	3.16232	1.05471	4.22916	3.16386	1.05411	2.12313	2.12152	2.20827	6.29506	5.97962	5.76985	5.6769	5.61698	5.63469	5.56991	5.53629	5.47065
15	474	1	1	1	50 to 54	Bladder cancer	Australia	Deaths	Number	Male																			4.1662	2.07074	4.13645	5.19179	4.14189	3.11401	8.33906	4.20527	3.13147	5.19857	4.15574	19.5541	14.891	14.199	13.6153	12.9958	12.5128	12.1579	11.8168	11.5899	11.4468
16	474	1	1	1	55 to 59	Bladder cancer	Australia	Deaths	Number	Male																			9.27759	7.23601	11.3203	7.22072	5.18184	10.3224	6.20481	7.24996	6.20159	4.15094	1.02732	28.9785	28.4172	28.3436	28.7814	28.6709	28.4956	27.9718	27.1636	26.2461	24.7955
17	474	1	1	1	60 to 64	Bladder cancer	Australia	Deaths	Number	Male																			10.2812	9.27148	12.3085	8.20025	10.3062	7.15694	10.2889	8.23647	12.3294	11.2601	11.2632	37.1923	40.331	41.2861	43.4104	45.0776	46.8589	47.7361	47.407	47.3854	46.847
18	474	1	1	1	65 to 69	Bladder cancer	Australia	Deaths	Number	Male																			12.2852	7.17583	16.4217	8.19809	20.4273	15.3831	13.3327	14.3214	20.486	14.3693	15.3701	58.3038	68.2834	69.2533	69.6099	67.9495	66.8064	67.0943	68.1845	69.8985	71.199
19	474	1	1	1	70 to 74	Bladder cancer	Australia	Deaths	Number	Male																			22.5419	20.5065	13.3437	19.5144	14.4072	16.4792	22.683	16.3695	22.4809	14.3649	20.4795	79.4597	81.5341	83.6052	86.7532	88.3639	92.0387	94.9442	95.5975	95.4904	93.8243
20	474	1	1	1	75 to 79	Bladder cancer	Australia	Deaths	Number	Male																			30.9067	29.9051	15.4573	16.4756	25.7994	26.8129	18.6273	17.4734	16.4374	12.3453	21.5222	76.0498	82.7665	84.5933	87.5114	89.5686	91.8516	95.6995	97.3863	99.5137	101.194
30	474	1	1	1	80 to 84	Bladder cancer	Australia	Deaths	Number	Male																			19.7149	26.0833	26.0901	24.9216	32.2886	15.6045	21.7225	22.7807	19.611	23.7826	24.7836	56.7993	58.0523	60.7418	63.8011	66.4644	69.5616	72.8015	73.8437	77.1091	79.7502
31	474	1	1	1	85 to 89	Bladder cancer	Australia	Deaths	Number	Male																			11.5974	8.92205	11.4996	18.9308	12.7111	18.4139	18.3105	16.1955	11.0977	9.13197	12.5516	35.4821	32.2754	32.2782	32.9553	33.3926	35.3884	37.9748	39.3489	41.9817	44.16
32	474	1	1	1	90 to 94	Bladder cancer	Australia	Deaths	Number	Male																			5.44351	4.18022	5.38902	8.91172	5.95931	8.61655	8.66403	7.77373	5.43772	4.63325	6.68259	13.7615	12.4815	12.8654	13.2887	13.3691	13.8723	14.0043	13.7686	14.267	14.7122
235	474	1	1	1	95 plus	Bladder cancer	Australia	Deaths	Number	Male																			2.20404	1.68759	2.17638	3.74073	2.55009	3.6355	3.6363	3.25102	2.28728	1.93304	2.73911	2.80791	2.27346	2.43852	2.59156	2.72425	2.99688	3.23903	3.40771	3.62612	3.8051
250	474	1	1	1	All Ages	Bladder cancer	Australia	Deaths	Number	Male																			152.762	137.381	145.674	137.144	152.209	139.35	159.717	136.942	132.228	110.934	138.33	414.777	431.439	439.409	451.943	458.124	469.925	483.259	487.544	496.767	501.419
2	477	1	1	1	Early Neonatal	Brain and nervous system cancer	Australia	Deaths	Number	Male																															0.145514	0.140195	0.13743	0.132253	0.129991	0.129379	0.120317	0.117472	0.117271
3	477	1	1	1	Late Neonatal	Brain and nervous system cancer	Australia	Deaths	Number	Male																															0.0758304	0.0754748	0.0755604	0.0736523	0.0744134	0.0782041	0.07582	0.074555	0.0744515
4	477	1	1	1	Post Neonatal	Brain and nervous system cancer	Australia	Deaths	Number	Male																														3.06918	1.26411	1.28297	1.30515	1.29742	1.28751	1.32755	1.29624	1.29532	1.30701
5	477	1	1	1	1 to 4	Brain and nervous system cancer	Australia	Deaths	Number	Male																														5.25997	7.83055	7.68709	7.46299	7.34602	7.20874	7.19472	6.94079	6.71493	6.64003
6	477	1	1	1	5 to 9	Brain and nervous system cancer	Australia	Deaths	Number	Male																														4.14886	11.774	11.7508	11.2064	10.3133	9.53158	9.52586	8.95366	8.71036	9.02593
7	477	1	1	1	10 to 14	Brain and nervous system cancer	Australia	Deaths	Number	Male																														7.09828	9.07645	9.2446	9.48077	9.15784	9.30102	9.08521	8.82511	8.1308	8.12251
8	477	1	1	1	15 to 19	Brain and nervous system cancer	Australia	Deaths	Number	Male																														10.1642	7.42467	7.26338	7.08104	6.892	6.99969	7.29502	7.53921	7.66318	7.9407
9	477	1	1	1	20 to 24	Brain and nervous system cancer	Australia	Deaths	Number	Male																														5.13575	6.63134	6.73092	6.91437	7.07442	7.20334	7.30512	7.21113	7.06633	7.02494
10	477	1	1	1	25 to 29	Brain and nervous system cancer	Australia	Deaths	Number	Male																														8.15335	7.27599	7.74745	8.08719	8.30322	8.57663	9.08636	9.5657	9.98397	10.5452
11	477	1	1	1	30 to 34	Brain and nervous system cancer	Australia	Deaths	Number	Male																														17.2499	11.1705	11.5178	11.7967	11.9974	12.3525	12.3781	12.6599	13.1189	13.7956
12	477	1	1	1	35 to 39	Brain and nervous system cancer	Australia	Deaths	Number	Male																														11.2287	15.0512	15.326	15.7833	16.3811	16.8925	17.1002	17.9716	18.1313	18.4359
13	477	1	1	1	40 to 44	Brain and nervous system cancer	Australia	Deaths	Number	Male																														23.3346	22.1628	22.3285	21.9176	21.8386	22.6525	22.8483	24.1751	25.3105	26.8938
14	477	1	1	1	45 to 49	Brain and nervous system cancer	Australia	Deaths	Number	Male																														26.2241	31.3982	29.7378	29.1318	28.0454	28.1412	28.2549	28.5018	29.329	29.443
15	477	1	1	1	50 to 54	Brain and nervous system cancer	Australia	Deaths	Number	Male																														40.171	43.119	41.8712	41.2957	40.3799	39.0364	38.3208	38.205	39.0067	39.896
16	477	1	1	1	55 to 59	Brain and nervous system cancer	Australia	Deaths	Number	Male																														48.1648	57.5473	57.8533	57.3969	57.7657	57.4841	56.2497	55.1154	53.8654	52.5684
17	477	1	1	1	60 to 64	Brain and nervous system cancer	Australia	Deaths	Number	Male																														56.3139	53.4408	54.0256	56.3348	59.3096	62.2292	64.6603	65.7029	66.3074	67.2356
18	477	1	1	1	65 to 69	Brain and nervous system cancer	Australia	Deaths	Number	Male																														57.2607	57.6304	57.4691	58.1139	58.5855	58.4587	60.0296	62.7749	66.6449	69.2245
19	477	1	1	1	70 to 74	Brain and nervous system cancer	Australia	Deaths	Number	Male																														39.2284	47.1327	48.9526	50.4859	52.8961	55.394	57.2029	58.027	58.4289	57.621
20	477	1	1	1	75 to 79	Brain and nervous system cancer	Australia	Deaths	Number	Male																														16.1758	25.5085	26.5213	27.554	29.1809	30.6499	32.9887	34.8343	37.0329	39.6012
30	477	1	1	1	80 to 84	Brain and nervous system cancer	Australia	Deaths	Number	Male																														2.02487	9.22751	9.96096	10.1423	11.2457	12.2854	13.1668	14.2014	15.5054	16.9865
31	477	1	1	1	85 to 89	Brain and nervous system cancer	Australia	Deaths	Number	Male																														1.55856	3.48979	3.62808	3.64103	3.81897	4.08315	4.48316	4.8584	5.27369	5.74802
32	477	1	1	1	90 to 94	Brain and nervous system cancer	Australia	Deaths	Number	Male																														0.422981	0.872799	0.92564	0.946333	0.969621	1.00928	1.03502	1.05399	1.10375	1.16619
235	477	1	1	1	95 plus	Brain and nervous system cancer	Australia	Deaths	Number	Male																														0.069309	0.119495	0.13022	0.137143	0.146074	0.161528	0.176398	0.190593	0.204896	0.218812
250	477	1	1	1	All Ages	Brain and nervous system cancer	Australia	Deaths	Number	Male																														382.457	429.37	432.171	436.428	443.151	451.143	459.922	468.8	479.021	489.633
2	491	1	1	1	Early Neonatal	Cardiovascular diseases	Australia	Deaths	Number	Male																															1.72703	1.6238	1.54717	1.42041	1.3218	1.30357	1.12627	1.04745	1.01329
3	491	1	1	1	Late Neonatal	Cardiovascular diseases	Australia	Deaths	Number	Male																															1.50308	1.47428	1.47963	1.41706	1.40114	1.4914	1.42365	1.33881	1.32035
4	491	1	1	1	Post Neonatal	Cardiovascular diseases	Australia	Deaths	Number	Male																															8.32501	8.14958	7.84052	8.14485	8.62901	9.19999	8.59221	8.33779	8.21879
35	491	1	1	1	0	Cardiovascular diseases	Australia	Deaths	Number	Male	4.6515	7.52217	5.20324	5.91455	10.9395	6.71668	10.3772	1.84637	8.49513	6.89544	7.14526	7.98785	9.77445	5.50727	6.55713	6.40091	9.83476	3.48108	6.32937	2.43698	5.62199	5.71111	8.01328	4.19436	5.11298	3.20991	0.80167	1.81739	1.20803	7.61329
5	491	1	1	1	1 to 4	Cardiovascular diseases	Australia	Deaths	Number	Male	3.63389	12.5697	7.23975	11.0433	15.1271	7.87141	5.05552	18.8476	9.83169	3.04491	5.03875	7.32961	2.99742	3.74605	3.39118	2.54853	2.67904	3.72278	4.70068	3.02439	4.44686	4.45062	6.87369	4.94935	0.320074	2.02341	1.39616	1.90994	3.25273	3.77725	7.03966	6.81653	6.42105	6.03836	6.51468	6.71701	6.26122	5.99121	5.80437
6	491	1	1	1	5 to 9	Cardiovascular diseases	Australia	Deaths	Number	Male	10.983	15.1868	9.32385	15.0232	5.4161	10.1785	4.15757	10.8086	7.92721	4.20815	6.18875	4.2886	6.45667	7.83778	1.07956	5.21074	2.35252	4.0419	3.15249	3.63242	4.39358	3.04619	2.172	0.233781	4.83179	1.00122	2.63327	2.52678	2.57106	8.81241	5.41437	5.4682	5.09953	4.68067	4.14379	4.13465	3.54675	3.38145	3.49981
7	491	1	1	1	10 to 14	Cardiovascular diseases	Australia	Deaths	Number	Male	9.40452	12.5734	19.05	23.1404	10.821	9.59849	15.1764	9.7149	7.57498	7.83749	11.9831	17.9417	12.8959	3.01832	8.36676	6.52404	5.96076	5.18876	8.91498	3.99269	11.7081	6.38891	7.53373	6.47654	3.80124	5.64346	7.30341	9.36274	4.71681	7.49341	8.44796	8.67963	8.7945	8.36835	8.26306	7.65912	6.73912	5.78984	5.85677
8	491	1	1	1	15 to 19	Cardiovascular diseases	Australia	Deaths	Number	Male	24.9421	19.8329	20.0428	21.9466	16.0766	24.0068	25.7801	17.8875	13.5982	19.7584	16.3175	21.4252	24.4099	12.1171	18.0438	23.3285	18.9944	18.7938	21.2841	18.0064	21.1374	21.0226	25.0202	15.8736	15.7416	18.7201	17.1047	26.6459	16.1646	27.1888	23.1626	22.5211	21.4369	20.1387	19.8332	20.0803	20.2965	19.6731	20.0455
9	491	1	1	1	20 to 24	Cardiovascular diseases	Australia	Deaths	Number	Male	32.0862	35.4861	34.2728	37.8186	26.4166	26.5903	34.0527	34.1447	39.2667	30.4656	25.833	22.873	27.7065	36.3984	39.4064	24.81	18.4305	28.1081	38.9577	29.4729	33.803	41.3161	30.2465	27.6225	28.0103	37.5876	21.654	35.0333	35.9514	27.6405	31.0737	31.9122	32.3006	32.3487	32.0392	32.1461	30.9126	29.8996	29.7355
10	491	1	1	1	25 to 29	Cardiovascular diseases	Australia	Deaths	Number	Male	57.3206	69.7432	55.5264	43.276	50.4417	35.8258	48.7309	52.9223	38.946	42.2526	46.2787	43.8968	37.4916	31.9558	30.1716	43.5986	37.2798	53.9802	32.2075	56.3353	41.3445	55.7979	37.6505	56.2729	53.2178	48.4227	60.2726	60.6745	61.169	60.8893	53.0233	54.3651	55.0294	53.1884	50.8541	52.5072	51.9412	52.7509	54.7168
11	491	1	1	1	30 to 34	Cardiovascular diseases	Australia	Deaths	Number	Male	104.875	103.501	107.526	93.9293	109.435	116.649	98.2368	105.482	115.383	102.718	104.262	110.237	98.7912	85.5105	109.219	69.939	75.4196	72.3614	88.7742	102.199	98.9308	97.012	96.563	85.7481	99.7959	95.0814	98.96	108.504	97.5703	90.3311	93.347	93.5137	94.6105	93.5169	95.167	93.4545	89.8209	88.6498	90.3035
12	491	1	1	1	35 to 39	Cardiovascular diseases	Australia	Deaths	Number	Male	174.191	216.704	197.018	209.98	189.666	185.748	215.13	194.699	202.358	238.092	204.823	229.799	253.713	269.346	234.824	256.364	270.849	239.836	257.415	260.787	244.522	222.214	228.798	226.805	249.094	253.09	215.265	254.556	199.172	210.905	186.653	186.739	188.072	186.762	187.091	186.438	188.525	181.737	180.365
13	491	1	1	1	40 to 44	Cardiovascular diseases	Australia	Deaths	Number	Male	374.733	408.445	400.226	420.982	428.681	386.317	442.094	390.822	423.564	434.803	485.938	522.934	498.9	514.568	619.103	615.073	607.511	594.787	615.094	599.561	558.84	585.429	573.012	572.732	506.514	457.087	479.212	451.653	422.93	425.885	387.491	372.948	364.294	357.093	360.276	353.011	357.333	352.855	360.704
14	491	1	1	1	45 to 49	Cardiovascular diseases	Australia	Deaths	Number	Male	709.784	737.041	774.565	730.462	772.935	799.05	782.942	799.248	860.323	927.923	929.315	962.1	999.781	1009.14	996.75	956.409	993.295	1156	1088.87	1220.99	1162.48	1173.37	1156.53	1173.04	1127.52	1165.33	1085.34	1016.59	835.251	785.923	748.971	693.589	665.685	619.756	606.307	589.465	575.693	566.312	540.542
15	491	1	1	1	50 to 54	Cardiovascular diseases	Australia	Deaths	Number	Male	1134.58	1183.59	1314.24	1294.22	1283.67	1302.7	1284.75	1296.5	1367.39	1410.24	1536.93	1555.33	1685.91	1730.26	1777.38	1901.58	1855.11	1792.91	1864.28	1808.19	1750.02	1760.94	1770.38	1893.85	1920.57	1925.53	1838.42	1760.05	1643.67	1574.83	1406.05	1327.41	1241.23	1157.06	1071.54	1001.62	947.939	917.254	884.487
16	491	1	1	1	55 to 59	Cardiovascular diseases	Australia	Deaths	Number	Male	1810.41	1948.36	1952.55	1865.06	1835.93	1886.83	1965.17	1989.26	1935.11	2213.96	2197.09	2154.57	2340.46	2410.89	2550.55	2633.7	2583.66	2815.18	2980.05	2902.83	2958.99	2879.48	2806.72	2674.41	2672.74	2564.63	2591.88	2465.03	2465.06	2364.21	2219.59	2192.75	2130.64	2059.63	1987.82	1880.34	1767.24	1662.69	1521.85
17	491	1	1	1	60 to 64	Cardiovascular diseases	Australia	Deaths	Number	Male	2706.32	2861.16	2958.77	2855.2	2702.26	2636.26	2814.84	2607.41	2632.95	2682.28	2872.35	2857.92	3013.12	3140.14	3410.25	3422.57	3510.8	3549.79	3913.33	3816.79	3853.33	3820.98	3949.91	3919.16	4036.55	3785.98	3728.76	3526.21	3454.34	3150.19	2837.05	2827.24	2849.61	2864.39	2887.18	2859.9	2770.11	2665.89	2571.98
18	491	1	1	1	65 to 69	Cardiovascular diseases	Australia	Deaths	Number	Male	3097.44	3345.62	3564.29	3363.97	3485.63	3718.89	3755.84	3716.83	3589.99	3925.5	3786.2	3584.38	3657.19	3788.19	3829.3	3995.4	4225.59	4221.04	4562.52	4575.11	4881.85	4562.9	4444.99	4624.42	4663.47	4573.96	4676.57	4640.39	4576.37	4388.25	4136.17	4087.65	4003.65	3787.65	3601.44	3548.44	3549.66	3584.07	3579.35
19	491	1	1	1	70 to 74	Cardiovascular diseases	Australia	Deaths	Number	Male	3252.94	3431.25	3523.95	3645.95	3815.5	3892.55	4069.16	3944.51	3995.37	4326.17	4429.75	4398.15	4603.2	4504.85	4810.27	4675.93	4725.29	4513.22	4905.74	4609.17	4839.09	4843.83	4973.11	5001.04	5150.39	4998.97	5055.91	4917.35	4806.67	4710.32	4596.1	4673.06	4736.79	4699.94	4776.17	4751.61	4642.96	4584.78	4396.14
20	491	1	1	1	75 to 79	Cardiovascular diseases	Australia	Deaths	Number	Male	3114.7	3262.92	3230.75	3188.91	3413.29	3327.78	3697.5	3468.86	3566.16	3975.02	3829.32	3990.02	4184.12	4420.87	4599.68	4713.28	4925.4	4710.71	5311.08	5112.24	5169.07	4820.7	4631.09	4568.34	4806.41	4399.39	4893.18	4583.28	4762.15	4529.5	4453.07	4533.16	4665.85	4667.4	4735.8	4839.11	4879.52	4953.47	5025.42
36	491	1	1	1	80 plus	Cardiovascular diseases	Australia	Deaths	Number	Male	4578.59	4854.77	4826.92	4607.21	4825.4	4814.23	5276.02	4784.32	4814.93	4850.17	5026.38	5229.1	5465.5	5533.4	5859.35	5866.31	6137.05	5968.29
30	491	1	1	1	80 to 84	Cardiovascular diseases	Australia	Deaths	Number	Male																			4262.51	3937.79	4270.11	4219	4082.18	4128.95	4145.15	3693.04	3840.06	3502.19	3463.38	3182.35	3280.93	3421.67	3564.06	3612.76	3753.26	3876.74	3897.85	4028.74	4151.32
31	491	1	1	1	85 to 89	Cardiovascular diseases	Australia	Deaths	Number	Male																			2386.37	2175.91	2318.08	2375.43	2441.61	2373.95	2753.52	2451.69	2633.04	2359.35	2352.36	2182.95	1963.2	1998.8	2017.67	1998.12	2086.55	2229.77	2285.3	2403.4	2465.49
32	491	1	1	1	90 to 94	Cardiovascular diseases	Australia	Deaths	Number	Male																			813.595	739.328	789.476	809.394	826.372	806.002	940.277	853.839	933.205	865.075	906.595	902.413	890.633	933.509	950.337	924.435	941.2	946.394	922.75	939.525	956.335
235	491	1	1	1	95 plus	Cardiovascular diseases	Australia	Deaths	Number	Male																			190.702	172.5	184.662	195.764	202.92	196.678	226.469	206.457	225.84	207.527	213.897	225.05	221.267	238.695	248.911	252.747	271.854	289.274	298.277	311.496	320.441
250	491	1	1	1	All Ages	Cardiovascular diseases	Australia	Deaths	Number	Male	21201.6	22526.3	23001.5	22434	22997.6	23187.8	24545	23444.1	23629.2	25201.3	25521.1	25720.3	26922.4	27507.7	28903.7	29219	30005.5	29751.4	33355.9	32150.3	33201.9	32504.2	32301.7	32360.7	33409.5	31540.7	32406.8	30795.7	30324.4	28866.5	27560.2	27721.7	27861.3	27417	27494.7	27580.8	27303.8	27369.1	27174.9
5	492	1	1	1	1 to 4	Rheumatic heart disease	Australia	Deaths	Number	Male	1.12764	3.27154	3.25763	3.32675	3.23432	4.34256	1.08221	5.60634	0	0	0	0	0	1.07733	0	0	0	1.08695	1.28179	1.1412	0.154571	1.16329	1.24743	0.092047	0.030608	0.122374	0.182177	0.184472	0.215587	0	0.486735	0.465186	0.441092	0.403354	0.414832	0.42104	0.384211	0.36959	0.355978
6	492	1	1	1	5 to 9	Rheumatic heart disease	Australia	Deaths	Number	Male	8.80036	12.8221	5.31595	9.5464	2.09865	7.68477	2.15702	8.62234	3.28607	2.12834	1.06761	1.06653	2.1509	3.31619	0	2.13084	1.09565	0	1.06622	1.13905	1.10506	0.030669	1.15989	0.030587	0.121485	0.000113	1.1435	1.12331	1.16567	1.22412	0.70561	0.712718	0.652802	0.557238	0.469764	0.463363	0.383071	0.357553	0.365478
7	492	1	1	1	10 to 14	Rheumatic heart disease	Australia	Deaths	Number	Male	6.22635	9.5314	15.0424	18.2355	8.55831	4.47457	9.94775	7.55185	4.27177	5.79288	5.54627	7.6729	5.46348	2.21065	2.24224	2.21258	1.12208	1.10521	1.29833	1.1585	3.6808	3.37133	1.3389	2.45854	2.29398	0.20531	1.49669	2.63815	0.104027	1.01842	1.22704	1.24374	1.25419	1.12124	1.08218	1.00355	0.866096	0.739126	0.733312
8	492	1	1	1	15 to 19	Rheumatic heart disease	Australia	Deaths	Number	Male	16.6398	8.22402	14.3223	12.4765	9.21294	11.5719	13.7313	7.34365	9.49457	4.16359	2.10284	12.5914	7.39115	4.18636	7.37802	8.32855	3.12845	4.21795	8.56762	5.59914	2.46249	3.43547	2.54995	2.38481	3.60886	3.16785	2.41822	7.7719	1.35907	1.0166	2.09692	2.00297	1.83974	1.66425	1.60179	1.61979	1.59877	1.51467	1.56342
9	492	1	1	1	20 to 24	Rheumatic heart disease	Australia	Deaths	Number	Male	12.3494	12.2688	12.2401	7.19121	10.3831	8.23643	14.3509	16.5573	12.4182	10.4498	4.11323	6.23779	8.17111	14.2791	14.3176	8.26781	3.09325	5.18064	7.73371	6.54908	13.6259	13.1228	2.50535	1.65082	4.62901	4.77209	7.64231	7.103	3.81956	3.03728	2.26823	2.30912	2.32656	2.25645	2.23064	2.2488	2.13169	2.03228	2.02038
10	492	1	1	1	25 to 29	Rheumatic heart disease	Australia	Deaths	Number	Male	17.537	20.8341	16.5419	14.4301	16.8079	12.5583	11.3505	9.29568	9.32569	13.635	12.3875	9.22325	10.2608	6.1206	7.40097	3.06841	4.18597	8.28747	6.51094	13.0025	5.555	9.87886	7.45805	8.0565	6.23603	3.82565	8.3182	2.90017	4.12273	3.03684	2.63546	2.66878	2.68484	2.56286	2.46384	2.53603	2.56298	2.57353	2.65873
11	492	1	1	1	30 to 34	Rheumatic heart disease	Australia	Deaths	Number	Male	20.229	19.9632	20.555	10.2834	17.8456	17.6523	12.7494	15.7815	11.4334	9.33534	12.433	10.3521	8.32632	9.48132	16.5213	6.30154	8.44463	14.6425	11.8542	5.81528	8.78765	9.29472	5.71627	9.09229	5.78786	5.89647	4.90832	6.08405	8.44794	4.04322	2.57402	2.55025	2.52126	2.47989	2.5997	2.61821	2.55573	2.52268	2.5257
12	492	1	1	1	35 to 39	Rheumatic heart disease	Australia	Deaths	Number	Male	21.0127	29.4543	20.7262	25.243	17.9081	23.4148	29.8283	24.0542	17.6118	23.079	19.8244	26.0166	17.5335	18.6106	10.5042	20.907	12.6564	12.8102	18.2527	14.7091	14.6296	12.3406	10.2771	8.57371	8.93022	11.6586	7.30696	14.0605	11.9822	5.0708	3.18169	3.12221	3.0149	2.86724	2.86095	2.77327	2.93767	2.86151	2.87139
13	492	1	1	1	40 to 44	Rheumatic heart disease	Australia	Deaths	Number	Male	28.2564	27.1612	30.2138	34.2308	41.9366	23.2684	27.2685	23.1889	22.8497	17.8484	32.2906	22.8647	30.9782	21.9578	26.2432	28.2237	22.1941	24.231	37.6077	25.6292	22.685	30.6602	12.9651	19.3743	18.8633	15.5942	21.6627	16.6542	9.57153	7.17587	3.67673	3.45509	3.29026	3.09404	3.16318	3.06843	3.12832	3.18442	3.29312
14	492	1	1	1	45 to 49	Rheumatic heart disease	Australia	Deaths	Number	Male	38.59	30.6959	36.6948	46.1779	43.8002	32.2872	36.4404	36.4546	24.9529	40.6905	21.6581	26.6962	26.8225	30.8266	30.0653	24.0428	25.2042	29.1022	33.1991	39.2351	33.5535	31.6052	32.2437	27.4184	18.8182	24.7551	24.3913	17.5724	15.8477	7.08443	6.89771	6.41633	6.11042	5.57063	5.39582	5.15359	5.08588	5.01891	4.80787
15	492	1	1	1	50 to 54	Rheumatic heart disease	Australia	Deaths	Number	Male	40.6815	42.842	44.5391	39.5053	35.3972	47.0167	45.7085	36.2072	37.2802	34.2733	32.9705	35.9359	39.2807	40.9787	36.2998	35.3316	42.2506	34.1412	35.455	34.3475	43.9306	36.5943	40.565	39.0208	44.2983	48.7847	43.8386	40.0758	30.5391	9.43743	10.5965	9.97335	9.47574	8.69601	8.1071	7.59835	7.15741	6.84863	6.64968
16	492	1	1	1	55 to 59	Rheumatic heart disease	Australia	Deaths	Number	Male	48.2234	45.8838	36.5672	41.3413	49.7393	38.4574	46.7842	39.547	42.4223	47.5964	45.3045	39.0915	33.8604	36.0555	43.2085	53.4379	44.1025	52.5364	60.9047	55.2188	51.4668	60.5011	46.0197	50.9311	50.2233	51.2083	52.5434	48.273	55.7972	19.3048	12.7571	12.9565	12.8533	12.3482	12.1747	11.6409	10.9852	10.4334	9.58194
17	492	1	1	1	60 to 64	Rheumatic heart disease	Australia	Deaths	Number	Male	47.1813	48.3595	49.0046	41.4711	37.6036	48.0262	35.365	36.2843	43.3876	35.9724	43.3753	44.203	52.4212	30.8464	46.1713	43.3477	44.1238	54.5121	73.3454	62.741	58.5419	59.1742	71.6579	71.124	77.7074	66.9409	80.4953	58.5981	64.3553	17.34	17.0806	16.9401	16.93	16.8972	16.8557	16.8243	16.3022	15.8736	15.5788
18	492	1	1	1	65 to 69	Rheumatic heart disease	Australia	Deaths	Number	Male	47.3732	33.7305	43.9567	40.8086	43.95	37.7015	49.1095	38.4523	34.3332	35.1817	47.6549	36.0933	26.7575	41.0767	28.8742	33.0777	44.1113	33.8098	60.6615	68.0966	73.11	88.9931	59.7473	47.6059	62.1475	74.4448	61.6967	82.8205	67.0236	27.4154	21.4066	21.0872	21.0678	19.4247	18.5383	18.5915	18.4667	18.7004	18.8646
19	492	1	1	1	70 to 74	Rheumatic heart disease	Australia	Deaths	Number	Male	36.4358	44.6658	39.2374	32.9213	36.7794	22.1846	31.5764	32.675	39.7007	30.3389	37.3314	32.2393	36.119	24.7744	39.1656	34.0208	37.089	30.9664	63.4737	59.5551	56.1364	70.9157	62.6412	59.3324	58.8197	55.7683	72.8042	70.1567	62.1349	22.7476	23.0359	23.8238	24.0213	23.3136	24.121	24.3293	23.6271	23.2976	22.7047
20	492	1	1	1	75 to 79	Rheumatic heart disease	Australia	Deaths	Number	Male	27.6278	28.5727	26.2803	23.5265	32.2772	16.0594	22.3956	27.722	26.3956	25.2835	30.3849	33.4492	31.3344	31.226	32.0867	9.31168	26.8066	24.7692	58.6481	53.8555	54.1647	55.869	51.9344	45.7306	54.7669	56.6794	49.5316	58.0071	57.2107	15.8339	17.8852	18.8501	19.0718	19.0617	19.209	20.3035	20.5745	20.9299	21.2669
36	492	1	1	1	80 plus	Rheumatic heart disease	Australia	Deaths	Number	Male	40.9833	43.8822	32.7052	25.1037	16.8508	24.4199	23.5066	28.81	26.4153	20.9048	24.8457	34.9183	16.0343	19.169	23.2291	27.3893	19.9611	21.9361
30	492	1	1	1	80 to 84	Rheumatic heart disease	Australia	Deaths	Number	Male																			46.8768	37.0932	48.5746	39.6707	32.4767	42.4305	40.1288	39.1503	39.6472	27.5778	42.1644	10.5718	10.8503	11.4854	11.6956	11.9594	12.4797	13.5897	13.6543	14.5383	14.8682
31	492	1	1	1	85 to 89	Rheumatic heart disease	Australia	Deaths	Number	Male																			25.0525	24.3105	31.071	26.7672	24.3258	18.514	26.5461	25.755	30.4927	22.3678	28.073	2.83914	6.13405	6.22794	6.00094	6.05791	6.39431	7.29425	7.36852	7.98647	7.93038
32	492	1	1	1	90 to 94	Rheumatic heart disease	Australia	Deaths	Number	Male																			8.71779	8.35719	10.5845	9.24191	8.41524	6.60604	9.24489	9.09116	10.9216	8.38441	10.864	1.07698	2.82696	2.94742	2.89712	2.85137	2.92805	3.08458	2.95813	3.05752	3.02949
235	492	1	1	1	95 plus	Rheumatic heart disease	Australia	Deaths	Number	Male																			2.09479	1.96794	2.45317	2.26156	2.12082	1.73129	2.27544	2.22682	2.66305	2.06482	2.55594	0.228424	0.553433	0.59829	0.615971	0.62491	0.677816	0.74026	0.754578	0.791553	0.804501
250	492	1	1	1	All Ages	Rheumatic heart disease	Australia	Deaths	Number	Male	459.275	462.163	447.201	425.819	424.383	379.357	413.352	394.154	365.579	356.674	373.291	378.652	352.905	336.193	363.708	339.4	339.57	353.335	562.603	519.521	536.273	564.892	477.366	462.159	495.478	500.047	524.105	494.418	477.354	159.503	148.877	149.837	148.766	143.812	143.768	145.903	143.483	143.632	142.475
4	493	1	1	1	Post Neonatal	Ischemic heart disease	Australia	Deaths	Number	Male																															0.0521804	0.0518724	0.0518876	0.0509941	0.0517041	0.0533318	0.0486954	0.0469538	0.045751
35	493	1	1	1	0	Ischemic heart disease	Australia	Deaths	Number	Male	0.000425	0.000743	2.00011	3.00042	2.00032	2.00032	4.00053	0.000849	3.00053	1.00021	3.00053	2.00021	5.00053	1.00021	3.00064	4.00021	3.00032	0.000212	6.1e-05	0.000184	0	0.000236	0	5.5e-05	0.000212	0.000205	0	0.000189	0	0.000219
5	493	1	1	1	1 to 4	Ischemic heart disease	Australia	Deaths	Number	Male	0.000637	4.00111	0.000159	2.00064	9.00048	1.00048	1.0008	7.00127	2.0008	2.00032	2.0008	1.00032	0.000796	1.00032	1.00095	0.000318	1.00048	1.00032	8.7e-05	0.000262	1	0.000335	0	7.8e-05	0.000301	0.000291	0	0.000272	0	0.000313	0.215058	0.20726	0.200256	0.184829	0.189219	0.18923	0.172202	0.163645	0.156688
6	493	1	1	1	5 to 9	Ischemic heart disease	Australia	Deaths	Number	Male	0.000329	0.000576	1.00008	1.00033	1.00025	0.000247	0.000412	0.000659	2.00041	1.00016	2.00041	0.000165	1.00041	0.000165	0.000494	0.000165	0.000247	2.00016	5.9e-05	0.000177	0	0.00023	0	5.5e-05	0.000215	0.000213	0	0.000213	0	1.00026	0.0729335	0.0736816	0.069921	0.066339	0.0628516	0.0625902	0.0590179	0.0595237	0.062197
7	493	1	1	1	10 to 14	Ischemic heart disease	Australia	Deaths	Number	Male	0.000446	1.00078	2.00011	1.00045	0.000334	1.00033	0.000557	1.00089	0.000557	0.000223	0.000557	2.00022	1.00056	0.000223	2.00067	2.00022	2.00033	1.00022	8.1e-05	0.000244	0	0.000328	0	8.2e-05	1.00032	0.000313	1	1.00029	0	0.000346	0.189122	0.195844	0.20305	0.187895	0.1864	0.17069	0.150286	0.127875	0.124263
8	493	1	1	1	15 to 19	Ischemic heart disease	Australia	Deaths	Number	Male	3.29956	5.79688	5.21209	2.73429	3.81882	6.50131	5.37382	4.7693	2.28819	7.46502	7.06105	7.04118	7.65162	3.23007	4.48464	7.37731	6.52552	8.62524	3.75978	4.337	7.40282	6.45741	6.4683	5.76323	6.2508	2.30201	4.04737	4.66113	4.77801	4.74533	4.13589	4.06534	3.80407	3.50134	3.3802	3.5604	3.61568	3.55219	3.49713
9	493	1	1	1	20 to 24	Ischemic heart disease	Australia	Deaths	Number	Male	6.89748	11.6032	8.26175	12.1135	9.70247	12.1508	8.07557	5.3598	12.2278	7.3378	13.2303	6.03082	7.64262	10.538	11.9977	5.41	7.38486	11.0264	15.7706	5.84282	7.6518	13.5926	10.3704	10.107	12.6474	12.1483	4.29378	11.9179	12.608	6.31153	7.46956	7.64652	7.76639	7.7245	7.54036	7.48944	7.31631	7.26696	7.05444
10	493	1	1	1	25 to 29	Ischemic heart disease	Australia	Deaths	Number	Male	14.1636	24.6601	13.7963	15.4894	17.5051	8.90143	18.4526	24.9137	13.36	15.8348	14.8789	16.4324	15.3466	15.3258	9.8884	23.4857	17.3512	28.4158	10.7051	19.1272	19.2547	22.1989	23.382	20.6643	26.8916	24.2403	29.1436	25.0687	32.5936	20.4705	18.3682	18.7813	18.9554	18.4152	17.4142	17.8194	17.3436	18.1317	18.7121
11	493	1	1	1	30 to 34	Ischemic heart disease	Australia	Deaths	Number	Male	57.3679	58.2541	50.944	50.8216	58.9091	64.6139	50.9324	60.1237	64.7795	68.7363	65.9742	68.0146	57.4993	53.2259	69.3062	38.9929	47.5446	42.5162	42.2007	56.9916	55.0128	56.4815	63.7965	55.7823	60.9188	56.7752	60.8178	72.4138	62.4729	46.5526	49.4548	49.2563	49.8189	49.1455	49.8874	48.2445	45.9247	45.642	46.1506
12	493	1	1	1	35 to 39	Ischemic heart disease	Australia	Deaths	Number	Male	110.011	115.528	111.517	123.067	115.581	113.903	133.728	128.506	141.387	158.88	139.615	158.785	183.314	190.408	176.521	182.958	200.86	176.545	176.972	175.128	169.383	159.818	164.675	162.678	185.376	182.979	159.259	188.384	137.576	141.444	125.027	125.227	126.567	125.866	125.664	124.875	126.852	121.588	119.99
13	493	1	1	1	40 to 44	Ischemic heart disease	Australia	Deaths	Number	Male	263.653	255.473	281.781	276.342	271.605	264.504	320.328	276.148	301.848	331.37	348.362	385.768	375.895	408.455	490.568	481.414	469.83	471.028	441.859	457.004	428.101	439.424	448.795	441.846	388.313	361.988	367.415	344.654	336.62	304.065	282.757	271.274	265.189	259.497	261.444	254.366	257.641	252.369	257.45
14	493	1	1	1	45 to 49	Ischemic heart disease	Australia	Deaths	Number	Male	490.327	526.093	551	502.898	551.612	562.115	572.541	606.341	645.804	723.856	742.002	773.182	814.94	830.201	818.704	788.163	820.455	930.495	860.997	967.451	927.452	962.71	928.11	918.734	891.692	954.12	890.6	851.082	688.519	566.846	575.539	532.427	510.86	474.294	463.419	448.012	436.781	428.268	408.033
15	493	1	1	1	50 to 54	Ischemic heart disease	Australia	Deaths	Number	Male	817.44	837.345	947.576	947.045	924.519	978.725	956.65	974.78	1068.48	1119.47	1218.36	1259.59	1373.31	1413.92	1475.18	1572.33	1532.36	1469.88	1482.01	1442.77	1398.18	1429.14	1417.57	1525.82	1542.25	1525.86	1463.31	1433.28	1356.5	1221.18	1104.07	1040.36	972.679	906.292	836.688	780.634	737.445	711.324	685.442
16	493	1	1	1	55 to 59	Ischemic heart disease	Australia	Deaths	Number	Male	1264.6	1367.98	1426.47	1346.54	1323.16	1414.38	1488.71	1508.14	1494.02	1705.73	1720.32	1729.5	1881.06	2000.42	2060.78	2144.32	2122.22	2338.97	2368.22	2329.11	2364.12	2303.22	2262.95	2133.94	2133.51	2035.67	2062.22	2007.69	1987.99	1837.9	1739.2	1717.21	1666.96	1610.61	1551.48	1465.71	1375.62	1291.61	1181.5
17	493	1	1	1	60 to 64	Ischemic heart disease	Australia	Deaths	Number	Male	1960.32	2033.34	2113.08	2049.62	1940.69	1965.98	2103.27	1923.6	1968.27	2072.89	2217.46	2265.6	2331.42	2530.31	2749.07	2727.64	2861.86	2869.41	3008.51	2965.18	3006.66	2982.88	3064.38	3046.88	3108.7	2919.51	2926.42	2809.57	2684.59	2431.71	2201.6	2194.25	2207.56	2216.92	2229.32	2204.06	2132.11	2046	1970.1
18	493	1	1	1	65 to 69	Ischemic heart disease	Australia	Deaths	Number	Male	2231.09	2413.55	2531.17	2332.86	2502.47	2701.33	2734	2631.78	2600.07	2928.66	2850.93	2699.51	2814.8	2914.94	3041.45	3070.74	3330.64	3321.31	3374.53	3390.85	3598.83	3398.63	3286.99	3419.37	3452.25	3445.59	3537.82	3456.65	3426.88	3256.55	3132.03	3093.68	3021.33	2854.34	2705.76	2663.27	2660.41	2681.78	2674.39
19	493	1	1	1	70 to 74	Ischemic heart disease	Australia	Deaths	Number	Male	2269.01	2395.77	2482.62	2519.82	2706.28	2778.66	2887.21	2743.42	2861.89	3124.16	3231.17	3237.24	3427.8	3355.98	3609.12	3537.39	3553.47	3346.44	3412.99	3227.41	3413.38	3362.33	3447.07	3416.13	3644.44	3487.18	3552.86	3498.68	3414.19	3329.29	3313.23	3375.19	3417.63	3392.05	3445.04	3424.25	3345.55	3302.34	3166.2
20	493	1	1	1	75 to 79	Ischemic heart disease	Australia	Deaths	Number	Male	2215.78	2290.17	2254.2	2219.92	2356.24	2251.69	2585.76	2346.73	2491.94	2731.37	2665.46	2810.7	3022.78	3170.77	3335.77	3365.41	3535.14	3416.25	3429.42	3363.7	3356.97	3153.37	2970.04	2895.29	3134.65	2884.72	3282.08	3025.32	3176.86	2991.16	3114.87	3176.11	3265.74	3269.38	3315.04	3384.43	3413.3	3462.54	3509.17
36	493	1	1	1	80 plus	Ischemic heart disease	Australia	Deaths	Number	Male	3348.69	3556.01	3473.16	3286.89	3432.85	3359.18	3698.21	3257.9	3279.46	3330.59	3478.12	3624.64	3858.76	3854.85	4111.9	4087.93	4320.32	4124.87
30	493	1	1	1	80 to 84	Ischemic heart disease	Australia	Deaths	Number	Male																			2577.16	2469.92	2605.72	2489.63	2436.86	2500.29	2543.9	2236.72	2402.26	2177.16	2155.92	1967.42	2190.77	2289.93	2384.25	2420.14	2514.44	2598.63	2615.15	2703.68	2780.63
31	493	1	1	1	85 to 89	Ischemic heart disease	Australia	Deaths	Number	Male																			1366.41	1217.46	1341.64	1338.17	1376.76	1345.72	1519.19	1394.6	1511.71	1315.19	1374.54	1249.53	1284.02	1309.52	1318.73	1306.74	1365.93	1461.31	1499.51	1580.99	1617.79
32	493	1	1	1	90 to 94	Ischemic heart disease	Australia	Deaths	Number	Male																			482.921	429.602	473.296	474.168	485.416	474.3	540.736	503.904	557.117	502.112	550.042	525.551	591.222	619.871	629.68	612.538	623.859	627.337	611.76	623.436	632.814
235	493	1	1	1	95 plus	Ischemic heart disease	Australia	Deaths	Number	Male																			117.435	104.209	114.746	119.464	124.465	120.262	136.057	126.505	140.454	125.66	134.951	132.935	150.683	161.924	168.394	170.611	182.936	194.195	199.82	208.399	213.544
250	493	1	1	1	All Ages	Ischemic heart disease	Australia	Deaths	Number	Male	15052.7	15896.6	16255.8	15693.2	16226.9	16486.6	17568.2	16500.5	16952.8	18330.4	18719.9	19047	20179.2	20754.6	21970.7	22039.6	22832	22559.8	23171.9	22626.1	23288.8	22711.7	22518.1	22493.6	23328.8	22154.8	22952.8	21850.5	21537.6	20034.7	19885	19987.3	20036.4	19698.5	19699.7	19708.7	19486.6	19489.3	19292.9
2	494	1	1	1	Early Neonatal	Cerebrovascular disease	Australia	Deaths	Number	Male																															0.110518	0.100592	0.0927541	0.083404	0.0768159	0.0741831	0.0630102	0.0580203	0.0560244
3	494	1	1	1	Late Neonatal	Cerebrovascular disease	Australia	Deaths	Number	Male																															0.114656	0.10956	0.107307	0.10075	0.0974433	0.101919	0.0930297	0.0842904	0.0814761
4	494	1	1	1	Post Neonatal	Cerebrovascular disease	Australia	Deaths	Number	Male																															2.28047	2.21718	2.12506	2.21759	2.29342	2.41988	2.2004	2.0723	2.01193
35	494	1	1	1	0	Cerebrovascular disease	Australia	Deaths	Number	Male	4.00231	6.00231	1.00231	2	6.00231	4	4	1.00462	2.00462	3.00231	2.00462	5.00231	2.00693	4.00231	3	2.00231	5	3.00231	3	1.00157	3.00157	3.00151	6	1	2.00137	2.00132	0	0	0.00117	0
5	494	1	1	1	1 to 4	Cerebrovascular disease	Australia	Deaths	Number	Male	1.0019	4.0019	3.0019	3	1.0019	1	2	4.00381	3.00381	0.001903	1.00381	4.0019	2.00571	1.0019	2	1.0019	0	1.0019	2	1.00113	2.00113	2.00108	3	3	0.000975	1.00094	0	0	1.00085	1.35396	1.8496	1.82898	1.69054	1.60679	1.68907	1.75046	1.5978	1.49311	1.4672
6	494	1	1	1	5 to 9	Cerebrovascular disease	Australia	Deaths	Number	Male	1.00147	2.00147	3.00147	4	0.001473	2	2	2.00295	1.00295	1.00147	3.00295	3.00147	3.00442	2.00147	1	3.00147	0	2.00147	2	2.00098	3.00098	2.00096	0	0	3.0009	1.00089	1	1	1.00088	3	1.62768	1.64139	1.56813	1.39386	1.18869	1.18232	0.975824	0.905041	0.949715
7	494	1	1	1	10 to 14	Cerebrovascular disease	Australia	Deaths	Number	Male	3.00183	2.00183	2.00183	3	2.00183	4	5	1.00366	3.00366	2.00183	6.00366	8.00183	4.0055	0.001832	4	2.00183	2	3.00183	6	2.00121	7.00121	2.00122	4	3	0.001199	4.00117	3	3	4.00106	3.15039	3.35719	3.44907	3.49156	3.17381	3.04512	2.78035	2.41505	1.97583	2.01195
8	494	1	1	1	15 to 19	Cerebrovascular disease	Australia	Deaths	Number	Male	4.16301	5.14304	0.003008	6.23827	1.02667	5.25997	6.33754	5.25163	1.06116	4.16665	6.31471	0.003085	8.45634	4.18943	5.27001	7.29054	8.34254	5.27553	6.49429	5.90295	9.10184	8.2179	13.3425	5.81006	3.61111	12.0885	8.31185	11.9814	7.98467	10.1596	6.26917	5.97584	5.59009	5.16066	4.95316	5.00289	5.02361	4.69346	4.80871
9	494	1	1	1	20 to 24	Cerebrovascular disease	Australia	Deaths	Number	Male	10.2956	10.2284	11.2244	14.3824	3.11936	5.14777	8.20049	10.3571	12.427	10.4543	7.20691	8.32148	10.2269	9.18379	12.2722	9.30568	7.21759	10.3657	10.9958	13.7074	10.11	9.86052	12.6277	10.9231	8.06618	17.3803	7.94588	10.0007	15.2994	11.1366	7.96998	8.11548	8.08861	8.14341	7.95607	7.95826	7.43665	6.97192	7.02889
10	494	1	1	1	25 to 29	Cerebrovascular disease	Australia	Deaths	Number	Male	19.6052	16.6724	20.6824	10.3072	12.6111	10.4652	14.4461	14.47	13.4805	8.39587	17.559	16.4019	10.2758	8.16578	11.6301	11.2558	10.4649	14.5081	11.7293	21.3727	12.2767	19.2878	4.24496	22.4563	13.8853	14.4489	16.8894	25.9816	17.7854	16.1941	13.5994	13.8649	13.7997	13.2471	12.4206	12.6518	12.3664	12.1899	12.7729
11	494	1	1	1	30 to 34	Cerebrovascular disease	Australia	Deaths	Number	Male	20.2363	21.021	30.8396	26.7369	27.3004	28.0361	28.6861	24.2127	29.1173	19.715	22.808	31.0634	30.2042	20.0233	19.619	23.1128	19.0004	12.5578	31.3514	32.778	30.3251	24.4977	23.1293	14.5695	27.9997	24.5063	27.1248	24.1813	20.1321	16.1684	19.6544	19.5533	19.808	19.2796	19.6619	19.1592	18.3473	17.569	18.1662
12	494	1	1	1	35 to 39	Cerebrovascular disease	Australia	Deaths	Number	Male	33.6326	50.5055	51.8277	49.4341	50.5763	42.5724	39.416	37.6746	31.1041	47.2195	37.5866	39.5575	48.5113	50.6744	37.8152	43.9171	49.571	42.7131	54.5201	61.4836	49.042	37.1448	46.2514	45.4793	45.1542	49.9845	39.5095	42.4836	39.5058	34.5905	28.8933	28.3633	27.3985	26.6406	26.7096	26.6185	26.4537	25.7451	25.7813
13	494	1	1	1	40 to 44	Cerebrovascular disease	Australia	Deaths	Number	Male	68.0488	107.624	67.7447	91.282	94.3816	81.4393	73.4151	76.9939	86.2537	65.1184	92.7536	99.7975	73.3868	67.9889	86.0778	87.8315	103.573	84.3061	116.246	102.014	90.9997	98.5371	97.1082	93.805	81.4849	70.4204	75.0846	75.7836	67.3348	72.4075	53.5922	51.8068	49.2628	48.2447	48.6917	48.2392	48.3678	48.0163	48.5609
14	494	1	1	1	45 to 49	Cerebrovascular disease	Australia	Deaths	Number	Male	133.54	137.643	153.11	147.979	143.955	177.059	142.638	131.316	148.758	132.545	141.372	137.627	129.073	123.346	124.408	126.526	117.619	166.338	170.196	182.722	171.037	150.997	173.324	197.323	179.58	160.669	143.639	126.647	108.958	108.093	91.8414	84.2232	79.2541	73.0781	70.6136	69.6	67.5114	66.3041	62.0744
15	494	1	1	1	50 to 54	Cerebrovascular disease	Australia	Deaths	Number	Male	214.934	243.521	259.001	245.349	259.285	225.68	233.737	218.382	222.751	215.04	237.08	218.747	223.437	227.484	224.022	248.413	240.107	243.179	306.83	293.538	267.899	260.092	270.667	291.391	288.598	311.332	289.959	248.033	221.543	202.312	165.344	155.248	142.926	131.62	120.772	112.139	104.493	100.474	94.7602
16	494	1	1	1	55 to 59	Cerebrovascular disease	Australia	Deaths	Number	Male	376.429	403.646	382.466	379.307	363.795	356.511	349.322	364.402	337.462	394.299	368.767	330.296	358.327	315.304	375.503	382.363	351.794	358.56	478.289	452.463	470.571	447.687	429.512	422.557	424.391	422.776	407.087	349.248	364.32	312.693	277.712	271.259	260.86	249.172	238.602	221.891	204.767	190.487	170.647
17	494	1	1	1	60 to 64	Cerebrovascular disease	Australia	Deaths	Number	Male	539.018	586.725	629.863	572.302	569.378	502.187	529.436	521.66	512.589	444.102	500.051	479.137	549.183	503.925	529.431	557.428	540.774	544.193	725.096	688.324	678.632	684.036	709.64	691.733	738.087	691.394	606.956	555.927	594.132	458.428	377.483	371.359	371.816	369.237	371.02	363.648	346.75	331.135	315.951
18	494	1	1	1	65 to 69	Cerebrovascular disease	Australia	Deaths	Number	Male	620.195	675.798	798.68	774.317	727.4	785.447	790.976	844.135	788.887	782.407	743.057	720.965	689.911	710.757	661.014	776.423	750.917	757.263	971.363	965.124	1053.44	927.361	949.891	1000.12	995.307	898.543	918.123	946.199	929.826	733.316	625.313	613.433	599.25	558.882	529.285	515.199	509.407	507.891	502.008
19	494	1	1	1	70 to 74	Cerebrovascular disease	Australia	Deaths	Number	Male	735.303	736.078	794.446	849.581	833.47	853.578	920.979	928.91	913.422	984.598	990.622	988.13	991.146	999.386	1011.09	971.29	1003.46	1011.72	1227.38	1136.58	1180.54	1230.87	1265.46	1320	1256.97	1262.56	1229.87	1149.13	1131.5	938.914	844.63	849.279	852.794	831.817	839.279	826.164	793.982	774.878	732.895
20	494	1	1	1	75 to 79	Cerebrovascular disease	Australia	Deaths	Number	Male	688.656	717.783	768.866	738.945	794.184	863.997	873.429	914.089	881.939	1000.97	955.875	1007.82	971.849	1076.42	1082.67	1182.74	1206.3	1119.93	1552.41	1445.43	1507.15	1378	1388.78	1396.33	1379.89	1252.15	1334.53	1295.63	1321.81	1078.99	914.321	923.557	944.436	929.362	934.507	948.055	944.012	954.706	963.375
36	494	1	1	1	80 plus	Cerebrovascular disease	Australia	Deaths	Number	Male	929.659	936.057	1062.04	1006.43	1092.22	1177.71	1267.12	1248.25	1253.08	1277.67	1295.76	1363.18	1379.76	1479.47	1533.12	1598.33	1636.81	1643.38
30	494	1	1	1	80 to 84	Cerebrovascular disease	Australia	Deaths	Number	Male																			1370.52	1184.46	1357.94	1422.3	1371.7	1323.15	1299.07	1184.16	1186.9	1077.99	1061.03	868.128	758.957	786.706	811.949	809.917	835.747	858.335	851.19	877.823	900.886
31	494	1	1	1	85 to 89	Cerebrovascular disease	Australia	Deaths	Number	Male																			801.812	758.866	762.464	832.191	869.3	820.684	1004.57	840.689	906.256	846.579	788.729	687.395	467.382	477.529	478.19	465.57	483.015	513.614	520.151	546.173	555.955
32	494	1	1	1	90 to 94	Cerebrovascular disease	Australia	Deaths	Number	Male																			249.907	235.968	237.35	259.094	268.588	254.651	313.712	267.858	293.031	283.688	277.309	272.606	203.669	215.12	217.236	207.206	209.687	210.452	203.76	207.972	211.51
235	494	1	1	1	95 plus	Cerebrovascular disease	Australia	Deaths	Number	Male																			51.9148	48.8422	49.2217	55.4268	58.2043	55.006	66.8495	57.4656	62.5796	60.1791	57.7831	65.6923	48.9708	53.888	56.0402	56.5105	61.0738	65.2496	67.2062	70.7273	72.7522
250	494	1	1	1	All Ages	Cerebrovascular disease	Australia	Deaths	Number	Male	4402.72	4662.45	5039.8	4924.59	4981.71	5126.09	5291.14	5348.12	5241.35	5392.71	5428.83	5461.05	5484.77	5603.33	5723.94	6034.23	6052.95	6023.3	8150.05	7635.58	7953.1	7854.61	7964.77	7972.99	8132.23	7546.43	7557.8	7133.66	7030.99	5894.73	4914.94	4938.63	4947.77	4811.66	4822.38	4832.28	4738.57	4750.34	4706.51
4	498	1	1	1	Post Neonatal	Hypertensive heart disease	Australia	Deaths	Number	Male																															0.0105925	0.0107982	0.0108013	0.0108627	0.011243	0.0116951	0.01143	0.0114633	0.0117137
35	498	1	1	1	0	Hypertensive heart disease	Australia	Deaths	Number	Male	0	1.00016	0	0	0	0	0.000164	0	0	0	0.000164	0.000164	0.000164	0	0	0	0	0	0.050621	0.110326	0.031655	0.001694	0.117956	0.001984	0.048145	0.121369	0.000837	0.085424	0.000334	0
5	498	1	1	1	1 to 4	Hypertensive heart disease	Australia	Deaths	Number	Male	0	0.000227	0	0	0	0	0.000227	0	0	0	0.000227	0.000227	0.000227	0	0	0	0	0	0	0	0	0	0	0	0.000123	0	0	0	0	0	0.0474669	0.0476529	0.0466264	0.0450742	0.0483652	0.0499781	0.0496451	0.0498232	0.0501304
6	498	1	1	1	5 to 9	Hypertensive heart disease	Australia	Deaths	Number	Male	0	0.000141	0	0	0	0	0.000141	0	1	0	0.000141	0.000141	0.000141	0	0	0	0	0	0	0	0	0	0	0	0	0	0	0	0	0	0.0710408	0.0720456	0.0686861	0.0655021	0.062332	0.0622857	0.0588542	0.0594213	0.0621215
7	498	1	1	1	10 to 14	Hypertensive heart disease	Australia	Deaths	Number	Male	0	0.000177	0	0	0	0	0.000177	0	0	0	0.000177	0.000177	0.000177	0	0	0	0	0	0	0.000107	0	0	0	0.000123	0	0	0.000132	0	0.000129	0	0.0709516	0.0742741	0.076247	0.0753931	0.0751544	0.0721353	0.0669968	0.0617799	0.0627439
8	498	1	1	1	15 to 19	Hypertensive heart disease	Australia	Deaths	Number	Male	0.246248	0.183905	0.123685	0.184627	0.304713	0.249977	0.12554	0.062098	0.246829	0.24645	0.311666	1.35739	0.371646	0.123899	0.371383	0.123245	0.370357	0.25057	0	0	0	0	0	0	0	0	0	0	0	0	0.127629	0.124762	0.119865	0.113775	0.112688	0.112066	0.112159	0.110313	0.111667
9	498	1	1	1	20 to 24	Hypertensive heart disease	Australia	Deaths	Number	Male	1.07398	0.483138	0.124549	1.44923	1.52503	0.424131	1.56886	0.245014	0.430092	0.79266	0.541741	0.429743	0.715773	0.479252	0.303966	1.39297	0.240362	0.185302	0	1.06578	2.10978	0	0	0	0	0	0	0	0	0.058329	0.251745	0.253785	0.252856	0.247216	0.244022	0.237638	0.225478	0.217364	0.214152
10	498	1	1	1	25 to 29	Hypertensive heart disease	Australia	Deaths	Number	Male	2.11569	2.02082	1.52327	0.781841	2.03252	1.78346	0.548665	2.97144	0.549441	1.96477	0.606195	0.781246	0.66333	0.773787	0.498044	3.73064	0.859571	0.610625	0	0	0	0	0	0	0	0	0	0	0	1.15805	0.538884	0.541094	0.543114	0.518144	0.502719	0.506239	0.496286	0.496735	0.506627
11	498	1	1	1	30 to 34	Hypertensive heart disease	Australia	Deaths	Number	Male	5.51939	1.91002	0.853256	1.6657	2.7824	3.99882	4.71409	2.72011	1.99965	4.77409	2.82135	0.558807	1.53979	0.535765	0.472639	1.46334	0.33832	1.46225	0	0	0	0	0	0	0	0	0	0	0	1.09738	0.946326	0.95605	0.950954	0.925342	0.924504	0.904706	0.865594	0.863183	0.870579
12	498	1	1	1	35 to 39	Hypertensive heart disease	Australia	Deaths	Number	Male	8.11829	16.5056	9.28406	8.69286	4.65204	4.33556	9.68061	1.81456	8.4176	3.08451	6.17835	2.9558	3.97774	7.14018	5.32941	5.95498	6.13828	3.06198	0	0	0	0	0	0	0	0	0	0	0	5.22616	1.8571	1.86535	1.89924	1.89508	1.89277	1.88919	1.83354	1.79327	1.75877
13	498	1	1	1	40 to 44	Hypertensive heart disease	Australia	Deaths	Number	Male	11.7807	14.5301	19.6948	17.572	16.1992	9.40239	16.0117	11.3248	4.75945	12.4374	6.85315	8.83247	10.681	12.5124	7.26853	11.9054	7.15855	7.39391	0	1.11019	0	0	0	0	0	0	0	0	0	11.3764	3.93973	3.86493	3.77644	3.69659	3.62252	3.61885	3.62514	3.66278	3.72985
14	498	1	1	1	45 to 49	Hypertensive heart disease	Australia	Deaths	Number	Male	45.2403	36.958	27.2928	27.9813	25.9141	18.7269	24.8993	18.5335	26.7642	23.8648	22.2196	18.26	18.4545	16.2019	14.927	13.3187	14.2637	15.1574	0	0	0	1.08376	0	0	0	0	0	0	0	26.5109	6.86831	6.45397	6.18564	5.71135	5.56114	5.39568	5.1961	5.11357	5.03914
15	498	1	1	1	50 to 54	Hypertensive heart disease	Australia	Deaths	Number	Male	52.9348	55.8918	56.4871	57.735	48.4223	43.5359	44.6813	53.2577	32.8495	30.6471	39.4366	35.9213	37.4711	37.212	31.5056	31.5659	29.6722	33.059	0	0	0	0	0	0	0	1.12402	0	0	0	23.8103	12.9833	12.2715	11.3751	10.3269	9.73316	9.02697	8.37833	8.25831	8.18596
16	498	1	1	1	55 to 59	Hypertensive heart disease	Australia	Deaths	Number	Male	109.816	120.424	99.297	88.5673	90.5241	68.3107	70.1432	68.4232	51.4742	51.1778	49.3054	48.4791	48.9197	40.7545	56.242	38.7633	51.375	45.1208	0	0	1.0756	1.10653	1.09558	0	0	0	0	0	0	27.0059	17.9264	17.4639	17.1141	16.1458	15.5121	14.6487	13.8063	13.0371	12.2875
17	498	1	1	1	60 to 64	Hypertensive heart disease	Australia	Deaths	Number	Male	153.077	175.678	150.142	180.399	137.88	110.669	129.089	107.816	90.9073	108.945	94.0897	53.5642	63.8372	61.6928	66.6919	67.0857	49.2545	60.6833	0	0	0	0	0	0	0	0	0	0	0	36.3976	22.3313	22.6552	22.6729	22.5088	22.5469	22.0533	20.9702	20.2852	19.5596
18	498	1	1	1	65 to 69	Hypertensive heart disease	Australia	Deaths	Number	Male	193.704	206.728	176.874	200.904	196.729	170.704	163.129	177.712	141.494	152.109	119.264	103.25	110.243	97.5572	75.2793	93.031	71.8091	79.914	1.15213	0	0	1.13903	0	0	0	0	0	0	0.000115	60.5847	31.0062	30.8665	29.7292	27.8703	26.5733	25.5529	24.7921	24.9888	24.6775
19	498	1	1	1	70 to 74	Hypertensive heart disease	Australia	Deaths	Number	Male	200.397	241.546	190.884	228.325	217.524	214.451	208.541	225.563	151.49	164.249	150.497	125.972	132.226	100.13	123.681	106.186	103.025	101.157	0	4.46478	2.27858	1.12576	0.000111	1.13602	0	0	0.000113	0.000109	0.000139	68.8206	36.3395	36.3237	36.7048	36.5846	36.5831	35.7372	34.6074	33.9316	32.1664
20	498	1	1	1	75 to 79	Hypertensive heart disease	Australia	Deaths	Number	Male	174.695	211.016	175.057	193.249	218.759	185.533	199.924	165.166	147.933	187.478	156.838	118.82	142.49	121.22	119.948	120.218	126.833	112.983	0.000127	5.81635	2.2996	3.36378	4.54187	1.15533	0.00014	0.000125	0.00015	1.29549	0.000152	62.637	39.8327	40.4328	40.9814	41.1334	41.544	41.8456	41.9253	42.2887	42.4646
36	498	1	1	1	80 plus	Hypertensive heart disease	Australia	Deaths	Number	Male	250.817	310.079	250.833	278.081	266.629	237.381	265.305	230.522	237.502	199.007	211.442	183.025	192.359	157.12	166.59	135.388	139.569	146.969
30	498	1	1	1	80 to 84	Hypertensive heart disease	Australia	Deaths	Number	Male																			1.21676	0.000146	1.26988	1.16355	0.000246	1.31857	2.3476	1.22164	0.000264	0.000195	0.000382	49.5404	30.594	32.2578	33.4662	33.9694	35.2062	35.0412	35.3636	36.1519	36.8736
31	498	1	1	1	85 to 89	Hypertensive heart disease	Australia	Deaths	Number	Male																			0.850478	0.778611	0.821656	0.000173	0.82773	0.000369	0.883351	0.000242	0.000291	0.783027	0.829816	26.852	21.0322	21.0576	20.8198	20.847	21.785	22.5653	23.19	24.3593	25.2747
32	498	1	1	1	90 to 94	Hypertensive heart disease	Australia	Deaths	Number	Male																			0.344245	0.309054	0.330002	0.000233	0.33338	0.000499	0.365029	0.000329	0.000395	0.341116	0.385358	12.6432	11.0354	11.3152	11.288	11.2264	11.4689	11.2038	10.8975	11.1097	11.33
235	498	1	1	1	95 plus	Hypertensive heart disease	Australia	Deaths	Number	Male																			0.146212	0.129892	0.139415	0.000392	0.14792	0.000841	0.163711	0.000557	0.000669	0.150853	0.170693	3.50783	3.20204	3.38399	3.46068	3.56219	3.83416	3.98297	4.10331	4.27635	4.41798
250	498	1	1	1	All Ages	Hypertensive heart disease	Australia	Deaths	Number	Male	1209.54	1394.96	1158.47	1285.59	1229.88	1069.51	1138.36	1066.13	897.817	940.778	860.405	702.208	763.95	653.454	669.109	630.127	600.907	608.008	3.76057	13.7852	10.3562	8.9849	7.06479	3.61374	3.8081	2.46828	0.002851	2.65621	1.38712	417.227	241.013	242.293	241.543	237.479	237.844	234.518	230.575	231.127	229.655
2	507	1	1	1	Early Neonatal	Other cardiovascular and circulatory diseases	Australia	Deaths	Number	Male																															0.332924	0.329928	0.290382	0.261629	0.243002	0.23902	0.212376	0.21009	0.19431
3	507	1	1	1	Late Neonatal	Other cardiovascular and circulatory diseases	Australia	Deaths	Number	Male																															0.42682	0.437656	0.410702	0.384182	0.374374	0.393841	0.378623	0.376825	0.357031
4	507	1	1	1	Post Neonatal	Other cardiovascular and circulatory diseases	Australia	Deaths	Number	Male																															1.22443	1.29419	1.1995	1.16865	1.20728	1.2464	1.19313	1.26385	1.20431
35	507	1	1	1	0	Other cardiovascular and circulatory diseases	Australia	Deaths	Number	Male	0.648767	0.518955	2.20082	0.914124	2.93688	0.716359	2.37655	0.840905	3.48999	2.89292	2.13995	0.985166	2.76683	0.504752	0.556489	0.398388	1.83444	0.478559	3.32931	1.43522	2.62042	2.70937	2.01328	3.19431	3.1114	1.20838	0.80167	1.81721	1.20686	7.61307
5	507	1	1	1	1 to 4	Other cardiovascular and circulatory diseases	Australia	Deaths	Number	Male	1.50371	1.29492	0.98005	2.71592	1.89037	1.52837	0.972284	2.23623	4.82709	1.04269	2.03392	2.32716	0.990689	0.666499	0.390225	1.54631	1.67857	0.633611	1.41881	0.881798	1.29116	1.28592	2.62626	1.85723	0.288189	0.899806	1.21399	1.7252	2.0363	2.42297	0.830572	0.845693	0.769707	0.711311	0.738848	0.754217	0.724597	0.753344	0.704138
6	507	1	1	1	5 to 9	Other cardiovascular and circulatory diseases	Australia	Deaths	Number	Male	1.18086	0.362553	0.00635	0.476439	2.31573	0.493467	0	0.182677	0.637781	0.078171	0.117636	0.220288	0.300795	2.51995	0.079064	0.078263	1.25662	0.040264	0.086211	0.492207	0.287541	1.01433	1.01211	0.203139	1.70919	0	0.48977	0.40326	0.404505	3.58803	0.531454	0.560386	0.498251	0.443075	0.394685	0.39337	0.352496	0.36326	0.354201
7	507	1	1	1	10 to 14	Other cardiovascular and circulatory diseases	Australia	Deaths	Number	Male	0.175896	0.039202	0.005663	0.904454	0.260519	0.123581	0.22795	0.158497	0.298987	0.042553	0.432458	0.266618	2.42621	0.805614	0.123854	0.309404	0.838349	0.081503	1.61657	0.832732	1.0261	1.01603	2.19483	1.01791	0.505733	1.43667	1.80672	2.7243	0.611723	3.32426	0.781839	0.831784	0.822081	0.776814	0.766613	0.733925	0.666502	0.616123	0.59121
8	507	1	1	1	15 to 19	Other cardiovascular and circulatory diseases	Australia	Deaths	Number	Male	0.59351	0.485028	0.381712	0.312823	1.71345	0.42355	0.211878	0.46084	0.507423	3.71669	0.527244	0.432088	0.539189	0.387316	0.539738	0.208821	0.627515	0.424553	2.46238	2.16731	2.17029	2.91186	2.65941	1.91551	2.27083	1.16178	2.32725	2.23147	2.0428	11.2672	1.71964	1.7157	1.53555	1.44003	1.43339	1.4879	1.52339	1.58844	1.52363
9	507	1	1	1	20 to 24	Other cardiovascular and circulatory diseases	Australia	Deaths	Number	Male	1.46969	0.902629	2.42208	2.68225	1.68662	0.631188	1.85695	1.62537	1.76358	1.43103	0.740786	1.85321	0.950091	1.91821	0.515025	0.433562	0.494449	1.3501	4.45765	3.37353	2.41531	4.74019	4.74291	4.94152	2.66774	3.28687	1.77198	6.01172	4.2245	7.0968	2.76185	2.94937	2.76861	2.65943	2.69248	2.713	2.63957	2.64529	2.4618
10	507	1	1	1	25 to 29	Other cardiovascular and circulatory diseases	Australia	Deaths	Number	Male	3.89927	5.55575	2.98263	2.26751	1.48507	2.11739	3.933	1.27147	2.23038	2.4222	0.847184	1.05805	0.945062	1.56985	0.754067	2.05798	4.41814	2.15815	3.26208	2.83286	4.25808	4.43236	2.5655	5.09574	6.20486	5.90791	5.92147	6.72402	6.66721	20.0298	3.10468	3.33425	3.11272	2.89574	2.89444	3.05631	3.11571	3.23996	3.23285
11	507	1	1	1	30 to 34	Other cardiovascular and circulatory diseases	Australia	Deaths	Number	Male	1.5226	2.3528	4.33419	4.42165	2.59742	2.34776	1.15474	2.64362	8.053	0.157664	0.224979	0.247707	1.2216	2.24421	3.29997	0.068417	0.091685	1.1826	3.36789	6.61415	4.80532	6.73809	3.92093	6.30405	5.08955	7.90342	6.10911	5.8244	6.51726	22.4695	3.91611	4.274	3.96821	3.96283	4.07654	4.14309	4.10764	4.25481	4.03799
12	507	1	1	1	35 to 39	Other cardiovascular and circulatory diseases	Australia	Deaths	Number	Male	1.41568	4.71079	3.66278	3.54363	0.948371	1.52254	2.4776	2.65057	3.8377	5.82864	1.61924	2.48418	0.376397	2.5125	4.65394	2.62665	1.6228	4.70648	7.6694	9.46609	11.4676	12.9103	7.59357	10.0742	9.63332	8.46806	9.18937	9.62836	10.1072	24.5739	5.00891	5.33512	5.24558	5.1865	5.27037	5.32645	5.5419	5.64857	5.54235
13	507	1	1	1	40 to 44	Other cardiovascular and circulatory diseases	Australia	Deaths	Number	Male	2.99329	3.6564	0.791869	1.55535	4.55927	7.70282	5.07011	3.16601	7.85302	8.02883	5.67875	5.67113	7.95951	3.65462	8.94558	5.69887	4.75528	7.82841	19.3823	14.9139	17.0546	16.8074	14.1438	17.707	17.8525	9.08445	15.0494	14.5612	9.40358	30.8603	7.76045	8.01978	7.69982	7.55458	7.70785	7.61666	7.91665	8.33665	8.44494
14	507	1	1	1	45 to 49	Other cardiovascular and circulatory diseases	Australia	Deaths	Number	Male	2.08595	5.65121	6.46825	5.42537	7.65355	8.86178	6.4234	6.60243	14.0448	6.96743	2.06267	6.33469	10.4912	8.56875	8.64532	4.35853	15.7526	14.9034	24.4736	31.5781	30.4331	28.0558	22.852	29.5619	37.4261	25.7821	26.7047	21.283	21.926	77.3882	13.0985	12.9887	12.0739	11.5842	11.6667	11.7116	11.822	12.0648	11.6472
15	507	1	1	1	50 to 54	Other cardiovascular and circulatory diseases	Australia	Deaths	Number	Male	8.58444	3.99128	6.6393	4.58453	16.0431	7.74191	3.96807	13.8723	6.02663	10.8115	9.08716	5.1337	12.4044	10.6645	10.3714	13.935	10.7274	12.6524	39.9795	37.5382	40.0081	35.1132	41.5813	37.6162	45.4273	39.5585	41.3088	38.6555	35.094	118.09	23.3232	23.5438	21.0583	19.9084	19.1167	18.2934	17.927	18.579	17.687
16	507	1	1	1	55 to 59	Other cardiovascular and circulatory diseases	Australia	Deaths	Number	Male	11.3427	10.4281	7.74235	9.30179	8.71456	9.16708	10.2091	8.7522	9.73627	15.1474	13.3854	7.20107	18.2857	18.3571	14.8245	14.8083	14.174	19.9946	72.6407	66.0434	72.8307	68.0703	68.234	66.9775	64.6144	54.9826	70.0324	59.8236	56.9593	167.311	38.6104	39.821	36.92	35.9336	35.1601	33.8298	33.1245	33.2536	29.9002
17	507	1	1	1	60 to 64	Other cardiovascular and circulatory diseases	Australia	Deaths	Number	Male	6.72019	17.0607	16.6824	11.4046	16.7127	9.39644	17.6825	18.0487	17.7987	20.3701	17.3704	15.4196	16.2605	13.3668	18.889	27.0711	14.7864	20.992	106.383	100.541	109.497	94.8897	104.233	109.423	112.056	108.13	114.885	102.108	111.257	206.32	49.052	51.5095	49.806	49.7329	50.6305	50.827	50.5043	52.3658	48.8022
18	507	1	1	1	65 to 69	Other cardiovascular and circulatory diseases	Australia	Deaths	Number	Male	5.07197	15.8112	13.6057	15.0773	15.0779	23.7062	18.6181	24.7543	25.2081	27.14	25.2879	24.5632	15.4872	23.8541	22.6869	22.1307	28.118	28.7368	155.968	151.035	156.465	147.923	148.356	157.321	153.767	155.38	158.925	154.718	152.636	310.379	71.1849	74.1611	69.9647	66.652	64.3519	65.2533	65.6496	72.7696	71.0079
19	507	1	1	1	70 to 74	Other cardiovascular and circulatory diseases	Australia	Deaths	Number	Male	11.7881	13.1928	16.7676	15.2999	21.445	23.6717	20.8569	13.9381	28.8721	22.8245	20.1266	14.5597	15.9023	24.5872	27.2195	27.0403	28.2385	22.9426	201.899	185.623	189.033	179.721	197.937	205.581	190.167	193.458	200.385	199.38	198.851	350.541	87.585	94.1386	92.0676	91.8023	93.0263	95.5526	96.6493	103.585	95.6364
20	507	1	1	1	75 to 79	Other cardiovascular and circulatory diseases	Australia	Deaths	Number	Male	7.93976	15.3853	6.34808	13.2638	11.835	10.5026	15.9969	15.1564	17.949	29.9257	20.7595	19.2407	15.6672	21.2419	29.2141	35.6007	30.3213	36.7758	270.607	249.254	250.787	233.469	220.331	230.987	237.112	205.846	227.049	204.329	206.267	380.871	87.976	95.2013	93.5305	92.9568	95.4616	100.671	104.437	114.819	111.206
36	507	1	1	1	80 plus	Other cardiovascular and circulatory diseases	Australia	Deaths	Number	Male	8.43773	8.73772	8.17629	10.7031	16.8508	15.54	21.8815	18.8373	18.4728	22.005	16.2037	23.3462	18.5979	22.7898	24.5068	17.2812	20.385	31.139
30	507	1	1	1	80 to 84	Other cardiovascular and circulatory diseases	Australia	Deaths	Number	Male																			267.959	246.312	257.877	267.4	241.143	263.077	262.044	233.008	211.252	219.475	204.268	286.697	65.536	73.0232	70.912	72.3418	75.4384	80.6761	84.2731	94.6325	92.92
31	507	1	1	1	85 to 89	Other cardiovascular and circulatory diseases	Australia	Deaths	Number	Male																			193.092	175.278	182.906	178.3	171.221	189.038	203.209	190.646	184.573	175.216	161.014	216.327	37.3558	40.6702	37.5293	37.0066	38.2858	42.0995	45.1741	51.6579	50.2877
32	507	1	1	1	90 to 94	Other cardiovascular and circulatory diseases	Australia	Deaths	Number	Male																			72.0485	65.4008	68.2454	66.8901	63.9531	70.4449	76.5841	72.9862	72.1356	70.8903	68.3798	90.5358	18.1387	20.3179	18.9925	18.5644	18.8021	19.4346	19.7649	21.8739	20.9236
235	507	1	1	1	95 plus	Other cardiovascular and circulatory diseases	Australia	Deaths	Number	Male																			19.2578	17.4808	18.2404	18.6111	18.1297	19.6793	21.2874	20.2589	20.1428	19.6232	18.6071	22.687	3.94402	4.52092	4.37334	4.4548	4.78472	5.23675	5.63025	6.37473	6.22711
250	507	1	1	1	All Ages	Other cardiovascular and circulatory diseases	Australia	Deaths	Number	Male	77.3741	110.137	100.198	104.855	134.726	126.195	133.918	135.198	171.607	180.833	138.645	131.344	141.573	160.214	176.215	175.652	180.121	207.021	1471.36	1369.09	1423.72	1373.01	1341.44	1432.02	1453.03	1339.39	1372.07	1317.15	1278.48	2360.39	524.204	559.824	535.549	528.383	534.525	551.69	563.329	611.273	584.894
2	508	1	1	1	Early Neonatal	Chronic respiratory diseases	Australia	Deaths	Number	Male																															0	0	0	0	0	0	0	0	0
3	508	1	1	1	Late Neonatal	Chronic respiratory diseases	Australia	Deaths	Number	Male																															0	0	0	0	0	0	0	0	0
4	508	1	1	1	Post Neonatal	Chronic respiratory diseases	Australia	Deaths	Number	Male																															0	0	0	0	0	0	0	0	0
35	508	1	1	1	0	Chronic respiratory diseases	Australia	Deaths	Number	Male	17.3563	19.2485	25.6076	16.9829	27.7786	33.0688	31.0496	34.7378	35.2983	40.2445	24.3296	18.8555	27.4332	25.1147	27.4459	29.417	21.0151	24.2187	4.86953	15.1384	5.6843	9.71768	9.10544	2.4429	10.8822	34.3124	4.29182	8.78594	6.30011	4.74431
5	508	1	1	1	1 to 4	Chronic respiratory diseases	Australia	Deaths	Number	Male	16.915	14.1767	15.2029	19.9745	15.1071	21.7265	9.74001	22.4254	14.4355	11.9769	10.9256	9.88083	15.0598	8.61861	13.237	9.853	17.3947	6.52167	8.86594	11.2477	6.10718	3.36679	5.97938	10.0372	9.31127	9.15443	8.01057	0.102272	2.57749	4.33941	5.23403	4.90439	4.94522	4.80663	4.76722	4.67497	4.3306	4.0504	3.78659
6	508	1	1	1	5 to 9	Chronic respiratory diseases	Australia	Deaths	Number	Male	4.4003	5.34253	7.44251	5.30575	9.4461	2.19792	2.15702	3.23338	3.28833	5.32084	1.06761	2.13307	3.22641	1.1054	3.21694	2.13084	1.09791	3.25984	3.60514	4.5139	5.77751	1.4829	4.67986	4.73451	5.19405	2.35133	2.16562	4.25098	3.51807	6.11444	4.42912	4.22305	4.26902	3.81921	3.40303	3.35337	3.06571	2.95489	2.99402
7	508	1	1	1	10 to 14	Chronic respiratory diseases	Australia	Deaths	Number	Male	1.03773	3.17713	2.14904	3.21988	2.14142	4.4765	3.31611	3.23651	3.20567	0	0	7.6729	2.18551	0	2.24417	3.31887	0.001933	1.10521	12.853	12.6864	20.1055	10.6206	9.58763	17.5228	10.474	7.3729	6.39878	6.41416	8.62302	11.1445	9.41472	9.37416	10.0176	9.50266	9.77772	9.35952	8.80527	7.79288	7.42322
8	508	1	1	1	15 to 19	Chronic respiratory diseases	Australia	Deaths	Number	Male	5.20017	4.11201	2.04613	4.16083	2.04927	0.002002	2.11257	2.09819	3.16686	1.0409	4.20569	3.14786	2.11184	2.09318	3.16401	3.1232	4.17325	4.21795	10.6207	12.8631	9.14395	10.907	12.4439	7.75914	6.02287	9.19249	11.0336	13.2969	14.8262	11.1816	12.3688	11.9757	11.766	11.2062	11.1237	11.4316	11.6279	11.1534	10.9499
9	508	1	1	1	20 to 24	Chronic respiratory diseases	Australia	Deaths	Number	Male	4.11661	5.112	4.0802	4.11172	1.04079	0.002461	2.05022	2.06967	0.002473	1.04498	0	3.11889	4.08574	1.01994	4.09318	2.06695	1.03355	4.14451	19.0696	7.56039	16.7962	14.6351	5.92081	7.20733	13.296	9.25758	14.0841	14.0575	11.8303	8.37982	11.9036	12.192	12.7453	12.9261	13.1646	13.4133	13.0093	12.6716	12.1746
10	508	1	1	1	25 to 29	Chronic respiratory diseases	Australia	Deaths	Number	Male	5.15812	5.20854	3.10171	2.06407	3.15417	4.18877	2.06384	4.13141	2.07502	1.04884	3.09687	2.04961	5.13062	4.0804	2.11727	5.11402	3.14215	2.07187	10.8442	11.04	11.6001	11.1526	12.7325	2.37201	17.6021	8.56242	8.8693	8.53181	12.546	11.9608	9.0867	9.4523	9.71203	10.0593	10.0127	10.4488	10.5105	10.9051	11.4204
11	508	1	1	1	30 to 34	Chronic respiratory diseases	Australia	Deaths	Number	Male	5.32366	2.10139	3.08347	1.03143	9.45082	3.11823	3.18747	6.31262	6.23951	7.26082	7.2526	10.3521	4.16329	2.10696	6.19857	3.15077	3.1699	7.32124	13.9129	12.3939	12.0889	17.1082	12.0616	7.35458	24.4846	9.41337	9.50782	13.8353	9.1508	11.3378	11.6625	11.8606	12.004	12.179	12.3708	12.6858	12.2848	12.3368	12.44
12	508	1	1	1	35 to 39	Chronic respiratory diseases	Australia	Deaths	Number	Male	8.40548	4.20776	11.4	7.36719	7.37858	5.32627	7.45745	6.275	7.25652	9.44143	8.34711	12.488	3.09428	6.20354	6.30719	7.31746	11.6064	10.6751	22.2517	20.053	15.3855	13.8268	19.0821	12.6218	21.3175	19.4939	20.9479	12.5523	12.0901	14.1593	14.2071	14.3223	14.6696	14.9435	14.8677	15.3099	15.6759	15.1907	14.8642
13	508	1	1	1	40 to 44	Chronic respiratory diseases	Australia	Deaths	Number	Male	8.37286	11.4913	8.33537	11.4189	11.5413	15.8736	10.4886	12.6485	11.4335	15.7486	20.8327	12.4717	16.5224	23.0034	21.0034	17.7705	15.8618	13.6958	43.3973	33.9711	41.1925	32.9196	30.3	22.344	33.704	20.2168	23.5639	27.4776	17.6247	17.1181	22.2923	21.8853	21.9413	22.123	22.5137	22.5977	22.9512	23.28	23.8878
14	508	1	1	1	45 to 49	Chronic respiratory diseases	Australia	Deaths	Number	Male	25.0331	13.7602	27.2608	17.8583	22.9597	28.1378	30.1952	14.5818	31.2078	34.4304	31.9714	22.5891	42.2982	25.6888	45.633	42.8588	38.8733	39.4958	70.357	70.4344	85.4173	52.9838	66.4761	74.1254	76.1128	61.2685	57.0538	69.0662	63.6641	40.0754	39.2245	37.5749	36.7316	34.4503	34.1471	34.2328	33.5916	33.3311	32.5521
15	508	1	1	1	50 to 54	Chronic respiratory diseases	Australia	Deaths	Number	Male	51.1154	48.0667	44.5413	49.9307	57.2895	49.1357	49.8665	55.8625	77.6963	64.3923	60.7894	66.738	63.0576	66.5904	78.8517	100.799	79.3776	77.5937	124.349	118.786	114.346	125.836	108.792	141.763	149.662	133	131.674	122.292	104.723	108.911	101.209	97.9669	92.9571	87.4805	81.9861	76.9856	73.4677	72.3772	71.5754
16	508	1	1	1	55 to 59	Chronic respiratory diseases	Australia	Deaths	Number	Male	81.7754	111.84	83.6693	91.0079	94.3545	101.918	118.527	100.949	101.457	145.893	137.973	114.188	151.938	126.709	181.121	162.369	181.595	187.483	217.503	232.811	267.741	256.146	243.693	245.574	246.807	222.28	223.318	208.911	223.111	201.541	206.019	207.861	205.566	200.325	195.977	190.715	182.161	174.808	164.042
17	508	1	1	1	60 to 64	Chronic respiratory diseases	Australia	Deaths	Number	Male	146.723	161.808	148.019	115.145	137.956	155.659	180.962	175.201	176.744	209.643	193.123	231.295	241.548	302.295	307.902	315.819	328.457	303.389	398.982	413.836	455.124	401.29	382.154	385.742	460.355	379.78	453.09	363.425	366.802	326.173	344.725	348.227	359.561	362.156	372.955	381.97	375.937	373.383	372.433
18	508	1	1	1	65 to 69	Chronic respiratory diseases	Australia	Deaths	Number	Male	167.172	176.821	189.345	175.775	173.649	230.293	300.664	253.53	277.9	311.322	276.575	308.301	343.716	366.566	411.595	385.54	444.285	434.373	491.514	602.852	656.09	587.671	610.046	583.434	659.883	527.54	647.15	552.344	601.023	527.311	592.232	591.663	596.549	572.268	557.186	565.087	575.087	595.433	611.195
19	508	1	1	1	70 to 74	Chronic respiratory diseases	Australia	Deaths	Number	Male	178.049	215.88	172.114	177.963	207.638	220.423	286.638	300.741	291.323	369.908	366.824	365.808	416.855	416.92	493.754	442.231	539.913	477.733	574.789	607.926	726.392	655.179	760.468	705.847	845.066	709.767	799.532	739.651	707.889	713.505	798.621	817.309	848.604	845.671	869.411	881.219	873.689	875.314	855.267
20	508	1	1	1	75 to 79	Chronic respiratory diseases	Australia	Deaths	Number	Male	164.57	176.951	133.101	160.554	183.223	208.722	256.49	241.617	244.222	298.227	312.53	329.81	349.158	403.404	451.13	436.479	513.407	494.049	618.778	616.7	700.794	659.297	693.883	676.784	675.436	641.984	814.735	704.044	785.516	746.509	824.874	842.341	878.772	884.648	908.448	938.6	949.556	977.851	1008.77
36	508	1	1	1	80 plus	Chronic respiratory diseases	Australia	Deaths	Number	Male	277.079	280.524	241.164	231.351	271.76	305.339	330.205	289.418	230.625	331.29	294.079	330.924	413.161	375.498	504.809	475.765	581.611	557.62
30	508	1	1	1	80 to 84	Chronic respiratory diseases	Australia	Deaths	Number	Male																			449.816	432.184	475.27	477.658	490.965	526.112	557.927	469.424	569	511.229	524.604	532.06	595.76	625.851	667.024	679.932	715.302	745.414	749.351	784.687	821.823
31	508	1	1	1	85 to 89	Chronic respiratory diseases	Australia	Deaths	Number	Male																			211.047	185.222	244.066	233.474	232.192	250.223	287.043	268.527	290.34	293.025	308.352	301.013	328.506	335.221	347.504	347.639	366.653	397.593	409.918	436.181	455.396
32	508	1	1	1	90 to 94	Chronic respiratory diseases	Australia	Deaths	Number	Male																			70.4752	61.6263	81.4922	78.2222	77.5906	82.9068	96.6274	91.6736	100.872	105.13	116.407	120.948	134.7	141.4	148.223	145.948	150.239	153.708	151.138	155.728	161.688
235	508	1	1	1	95 plus	Chronic respiratory diseases	Australia	Deaths	Number	Male																			16.1344	14.0284	18.656	18.5815	18.8338	19.6321	22.9356	21.676	23.8707	24.566	26.844	28.8512	28.6679	31.2885	33.88	35.1497	38.6342	42.1272	44.0479	46.7362	49.2192
250	508	1	1	1	All Ages	Chronic respiratory diseases	Australia	Deaths	Number	Male	1167.8	1259.83	1121.66	1095.22	1237.92	1389.61	1627.17	1529.07	1517.58	1858.23	1753.92	1851.82	2104.74	2157.02	2563.82	2445.12	2786.02	2648.97	3394.03	3497.87	3969.27	3672.08	3806.99	3786.54	4230.14	3656.25	4219.51	3802.99	3928.02	3747.38	4095.14	4176.89	4317.44	4297.23	4392.94	4510.93	4520.2	4626.17	4703.9
5	521	1	1	1	1 to 4	Cirrhosis and other chronic liver diseases	Australia	Deaths	Number	Male	2.39354	0.002606	1.14943	1.13081	1.10315	1.13524	1.13019	3.43758	1.16596	0.000186	1.22619	0.002754	1.18843	0	0.000127	2.25351	1.37316	2.37931	3.28592	1.10942	1.12878	1.07166	1.12387	5.59964	0	0.001261	0.001248	0	0	1.03006	0.726055	0.695629	0.706388	0.695124	0.682766	0.674858	0.629454	0.596999	0.579374
6	521	1	1	1	5 to 9	Cirrhosis and other chronic liver diseases	Australia	Deaths	Number	Male	1.1245	0.001191	1.06319	0	0	0	1.07851	2.22426	0	0	1.22772	0.001186	1.09639	0	2.62388	0.000169	2.30079	2.3904	2.1323	0	1.07471	1.07767	1.06878	2.16467	0.111308	0.000786	0.0008	0	0	0.001328	0.516227	0.514637	0.504015	0.456188	0.398025	0.396102	0.354108	0.332449	0.340914
7	521	1	1	1	10 to 14	Cirrhosis and other chronic liver diseases	Australia	Deaths	Number	Male	2.07545	4.35883	0	2.18031	0	1.16339	0	0	1.10276	0	2.21851	0.001501	0	1.10533	0	0	0.0001	0	0	2.21474	0	4.35934	0	0	1.09643	1.09265	1.13613	2.27631	1.17251	0.001493	0.337493	0.33824	0.355504	0.336808	0.341392	0.323854	0.305952	0.277728	0.272814
8	521	1	1	1	15 to 19	Cirrhosis and other chronic liver diseases	Australia	Deaths	Number	Male	0	0.001668	1.0397	0	0	0	0	4.31175	1.05495	0	0	0.001713	0	4.18636	0	1.14503	3.2848	2.42472	0	0	0	1.04474	4.19664	1.04112	0	2.07969	4.23072	0	0	1.01798	0.731853	0.691264	0.663788	0.622912	0.606936	0.622976	0.633255	0.633834	0.645181
9	521	1	1	1	20 to 24	Cirrhosis and other chronic liver diseases	Australia	Deaths	Number	Male	1.04944	1.04681	1.03663	1.042	2.11814	0	1.05068	1.04617	2.17311	2.14049	0	0.004152	2.07681	2.13846	0	0	1.0793	0	0	4.19746	1.0327	0	2.21207	0	1.04401	1.05769	2.11487	2.1298	0	1.01597	1.56704	1.56632	1.59029	1.56249	1.54363	1.51744	1.46517	1.42997	1.40985
10	521	1	1	1	25 to 29	Cirrhosis and other chronic liver diseases	Australia	Deaths	Number	Male	2.18479	1.08082	0	3.28214	3.18598	2.10915	1.06136	2.08866	2.12937	1.11011	1.10106	1.03488	1.02608	1.05003	2.11456	1.07393	3.18431	4.54689	5.13334	3.17454	0.110384	3.12493	3.08857	5.28589	3.16663	4.23759	5.33896	6.53255	5.46502	4.06017	5.58812	5.81627	6.0217	5.9407	5.80969	6.04665	6.12662	6.26229	6.54802
11	521	1	1	1	30 to 34	Cirrhosis and other chronic liver diseases	Australia	Deaths	Number	Male	4.32358	1.11259	8.60566	5.35779	5.67281	5.43144	4.46229	6.60193	4.32512	2.17823	3.28581	5.49445	7.74069	4.35434	3.17494	6.53774	3.43051	5.45347	7.38381	9.46593	4.09371	5.24334	5.21358	11.739	14.654	8.41199	11.7185	22.3612	23.8518	18.2212	14.8852	15.0826	15.451	15.3474	15.9547	16.0947	15.7923	15.9115	16.2374
12	521	1	1	1	35 to 39	Cirrhosis and other chronic liver diseases	Australia	Deaths	Number	Male	7.57506	9.79744	12.9878	9.82102	6.71986	12.8821	7.70563	10.7154	15.8054	12.8498	14.0532	8.56391	17.8653	14.9781	18.3971	15.622	18.4101	22.1218	20.8805	29.0926	14.8901	24.3442	24.0789	20.1103	27.031	34.1244	34.0292	47.9447	36.2721	25.3977	30.8019	31.6871	32.3666	31.9351	32.6976	33.4826	34.7317	34.347	34.6578
13	521	1	1	1	40 to 44	Cirrhosis and other chronic liver diseases	Australia	Deaths	Number	Male	20.2224	20.7199	19.1284	19.1759	19.5184	19.8536	35.132	15.3453	11.6521	10.3841	21.5785	19.8116	25.4149	16.4261	26.1825	21.8083	26.4377	37.8592	40.5082	38.9579	36.7949	45.1128	46.3495	58.1887	50.3483	61.1372	64.5685	70.4625	63.9684	52.4477	57.6569	56.5159	55.7269	55.3123	56.3005	55.4562	57.2192	56.7659	59.2341
14	521	1	1	1	45 to 49	Cirrhosis and other chronic liver diseases	Australia	Deaths	Number	Male	34.9917	33.7258	40.3663	23.7549	35.3043	34.4778	34.9748	22.7523	29.9355	50.1769	37.918	41.2188	52.5942	39.9752	35.0162	35.3758	50.0162	55.1599	84.819	53.5717	53.534	81.6648	91.1258	106.633	122.029	99.2478	118.279	123.14	103.003	115.986	100.059	93.6601	90.8429	85.9795	83.923	81.374	79.8856	80.2335	77.8519
15	521	1	1	1	50 to 54	Cirrhosis and other chronic liver diseases	Australia	Deaths	Number	Male	34.2129	43.5127	40.236	35.0583	42.5371	37.6414	37.908	38.5699	51.7603	49.2413	35.5702	51.4306	42.0783	48.0606	58.3103	66.0523	60.5044	66.716	75.4323	78.7975	89.9674	93.4519	85.6509	94.6786	151.476	174.166	143.37	155.137	153.983	168.928	157.014	148.245	139.555	131.192	122.731	114.182	109.366	107.53	104.278
16	521	1	1	1	55 to 59	Cirrhosis and other chronic liver diseases	Australia	Deaths	Number	Male	44.069	51.314	37.4845	54.2161	48.5788	48.148	52.4177	47.0116	63.1431	48.8199	48.9631	44.1624	56.6874	61.0292	53.8725	54.3508	73.4328	67.9646	69.2868	65.5649	81.4105	86.9787	111.52	103.775	121.214	147.325	131.963	145.613	173.835	169.053	176.673	173.054	170.968	167.277	163.857	155.645	148.911	142.469	132.781
17	521	1	1	1	60 to 64	Cirrhosis and other chronic liver diseases	Australia	Deaths	Number	Male	55.0863	47.4152	48.5764	44.7992	41.9461	59.37	52.0883	46.0243	57.4546	54.7644	58.0671	51.3336	62.7841	64.0809	67.2774	53.7312	57.7681	56.8014	76.3011	72.2215	77.2582	52.4967	73.1768	116.396	118.873	122.998	137.571	124.081	126.054	109.859	149.485	149.1	153.049	155.908	161.843	162.352	161.239	158.699	156.716
18	521	1	1	1	65 to 69	Cirrhosis and other chronic liver diseases	Australia	Deaths	Number	Male	30.7509	36.5361	32.1118	35.8667	24.2278	38.6561	46.4861	44.3851	53.079	55.5504	37.7775	48.4683	57.7362	57.8098	44.2737	60.0382	43.4008	59.1713	61.7562	62.0575	64.0743	73.6389	65.4749	68.0157	105.271	103.886	88.9893	88.4885	107.117	107.824	128.21	127.135	127.185	123.263	121.078	122.01	126.796	130.461	134.377
19	521	1	1	1	70 to 74	Cirrhosis and other chronic liver diseases	Australia	Deaths	Number	Male	30.9469	21.9533	20.0199	25.5681	30.7283	18.1412	28.3525	21.3484	32.8815	23.8239	36.7051	25.6139	37.6075	32.0778	30.7965	29.4149	49.7139	28.4269	34.2535	35.0813	42.304	41.5232	44.16	48.0384	52.9136	51.5776	52.6485	59.9524	66.9987	90.1568	80.312	81.5173	84.3261	84.5709	87.0209	89.4888	89.2693	88.9469	88.3822
20	521	1	1	1	75 to 79	Cirrhosis and other chronic liver diseases	Australia	Deaths	Number	Male	8.0846	18.078	22.1706	11.4301	16.1786	24.86	21.3411	14.6387	11.1527	16.7021	25.2058	15.3436	29.32	17.9053	30.046	22.5818	22.063	20.777	29.3969	17.861	15.6776	18.056	21.8327	17.7518	22.1725	26.8917	26.8804	25.8294	35.5062	46.7259	50.398	51.1641	54.5312	55.0054	56.7337	59.2007	60.5484	62.1569	65.5384
36	521	1	1	1	80 plus	Cirrhosis and other chronic liver diseases	Australia	Deaths	Number	Male	9.91736	9.90615	9.72378	9.31632	9.42052	16.2304	16.3647	10.6048	12.7428	8.07364	11.2874	10.3599	11.1251	22.6096	15.6747	4.54413	13.298	16.2926
30	521	1	1	1	80 to 84	Cirrhosis and other chronic liver diseases	Australia	Deaths	Number	Male																			11.6342	4.28345	6.81248	10.384	5.41382	11.9939	10.7845	5.21055	7.58768	9.63665	8.59167	27.8646	26.7491	27.9025	30.5335	31.7459	33.4567	35.1853	35.8345	37.4883	39.9696
31	521	1	1	1	85 to 89	Cirrhosis and other chronic liver diseases	Australia	Deaths	Number	Male																			2.5295	0.958899	5.09233	4.90196	5.71657	9.93126	7.32473	1.75569	3.32802	4.07432	7.06278	8.19263	12.0829	12.4576	13.3193	13.7952	14.6816	16.332	17.3037	18.4148	19.6009
32	521	1	1	1	90 to 94	Cirrhosis and other chronic liver diseases	Australia	Deaths	Number	Male																			0.651626	0.261087	1.31864	1.25815	1.45974	2.5424	1.88518	0.474396	0.9012	1.13791	2.04534	2.90578	4.98921	5.27522	5.58567	5.62004	5.80451	6.02847	6.05072	6.21013	6.50877
235	521	1	1	1	95 plus	Cirrhosis and other chronic liver diseases	Australia	Deaths	Number	Male																			0.126848	0.054106	0.258133	0.251881	0.297543	0.513737	0.376252	0.098319	0.183819	0.229103	0.398687	0.688134	1.20371	1.31511	1.40416	1.46127	1.60066	1.74338	1.84413	1.94573	2.05236
250	521	1	1	1	All Ages	Cirrhosis and other chronic liver diseases	Australia	Deaths	Number	Male	289.008	300.563	295.7	282	287.24	320.1	341.554	291.106	351.558	335.815	336.185	322.847	406.341	387.787	387.76	374.53	429.698	448.485	525.512	478.926	496.833	549.985	593.161	684.399	811.771	845.774	834.841	889.026	915.325	951.377	999.986	983.734	984.685	968.027	967.066	958.156	954.306	951.113	947.981
35	526	1	1	1	0	Digestive diseases	Australia	Deaths	Number	Male	0	0	0	0	0	0	0	0	0	0	0	0	0	0	0	0	0	0	#REF!	#REF!	#REF!	#REF!	#REF!	#REF!	#REF!	#REF!	#REF!	#REF!	#REF!	#REF!
5	526	1	1	1	1 to 4	Digestive diseases	Australia	Deaths	Number	Male	22.8089	25.256	17.1783	23.1224	24.278	12.9228	16.123	14.3658	17.8733	14.457	9.41796	12.0129	9.00691	8.84128	12.9609	11.3996	6.23836	8.71481	5.42141	4.41568	2.68043	4.68769	3.99667	3.96218	6.41302	1.61781	2.68623	1.68188	1.70181	6.10738	2.83037	2.62221	2.74224	2.70521	2.70578	2.65681	2.45419	2.24673	2.22652
6	526	1	1	1	5 to 9	Digestive diseases	Australia	Deaths	Number	Male	9.65597	10.551	6.37914	14.289	10.0059	2.93232	7.54957	1.58631	3.51223	10.2159	6.67262	2.70406	4.85686	7.66648	5.53035	5.32693	2.95823	3.69444	3.70909	1.13241	0.96195	3.23298	3.20631	0.454372	3.28883	0.453821	2.21921	0.003001	1.10495	0.008445	2.07145	1.96716	1.97286	1.84276	1.67084	1.66215	1.5052	1.39938	1.36651
7	526	1	1	1	10 to 14	Digestive diseases	Australia	Deaths	Number	Male	5.32934	3.90613	6.44672	4.83024	10.201	5.32466	6.11848	7.76744	6.30399	8.3416	3.47817	6.72513	2.62235	8.18691	6.06099	1.69845	6.28353	3.7576	0.053811	3.43208	3.47582	3.26959	2.34952	0.630254	4.38563	1.09289	0.640144	0.699043	0.058523	2.02966	1.73473	1.75848	1.84868	1.77357	1.76585	1.69972	1.58922	1.40622	1.33921
8	526	1	1	1	15 to 19	Digestive diseases	Australia	Deaths	Number	Male	8.46093	9.8085	5.64633	6.23827	7.50896	12.6239	6.33754	4.15562	2.25295	3.26383	6.30853	6.71536	4.01217	6.42145	5.69809	1.76977	7.35179	2.00412	6.74998	2.29872	4.84426	3.4861	2.72056	2.70631	2.92879	3.27378	0.627361	4.29863	1.20839	2.19243	2.08901	2.02596	1.97249	1.90401	1.87845	1.9075	1.8847	1.85932	1.79039
9	526	1	1	1	20 to 24	Digestive diseases	Australia	Deaths	Number	Male	10.2046	6.6703	6.6497	7.58743	3.48871	5.55951	7.5598	11.9261	3.82893	9.42864	4.11323	9.9134	5.48146	4.93532	6.55318	1.44647	1.53501	4.35144	4.87727	4.3995	5.11853	1.66785	2.72783	4.27147	6.6726	4.14774	5.20249	6.59448	9.373	4.13085	2.92945	2.98903	3.04074	2.9941	2.99966	3.00633	2.85671	2.78631	2.67433
10	526	1	1	1	25 to 29	Digestive diseases	Australia	Deaths	Number	Male	19.3458	14.7716	15.2347	9.22612	7.88159	12.9608	10.0828	9.68585	9.34237	7.63256	6.95059	6.14883	7.18257	2.83321	3.18016	4.85818	4.5597	5.95272	7.61988	2.94259	4.36654	7.28611	5.32911	7.54656	8.36241	7.08797	4.98347	6.29664	5.43004	6.23972	5.07223	5.13312	5.16275	5.08073	5.08088	5.24623	5.26769	5.33299	5.47926
11	526	1	1	1	30 to 34	Digestive diseases	Australia	Deaths	Number	Male	17.9663	16.3598	17.9104	10.4124	17.1438	17.828	16.9993	14.515	14.8068	16.0775	11.8409	8.60672	6.83031	12.712	8.60571	7.32557	10.2919	4.16865	4.40984	11.979	13.7386	7.65872	4.79421	13.0773	11.8523	8.88103	6.22369	6.50183	6.99542	9.0316	7.18775	7.24539	7.19183	6.84408	7.00866	7.09306	6.90066	6.73443	7.07815
12	526	1	1	1	35 to 39	Digestive diseases	Australia	Deaths	Number	Male	27.5162	26.4427	25.2224	31.6195	30.9995	25.3645	25.3187	18.4332	20.4613	21.6336	18.5075	23.4652	15.8977	19.0748	16.2116	22.5032	16.3271	10.2618	13.5616	16.7547	12.3818	16.3606	14.6339	10.2684	15.513	13.6927	11.962	17.0095	13.4806	12.2296	9.60857	9.91018	10.0359	9.84251	9.91852	10.0138	10.1424	9.94211	9.88861
13	526	1	1	1	40 to 44	Digestive diseases	Australia	Deaths	Number	Male	43.2722	59.606	42.1328	43.0618	44.2251	34.9328	33.2563	26.1231	32.1108	30.9143	20.853	35.1467	31.2457	21.3576	24.6441	27.6727	18.3732	25.9163	27.394	25.1482	30.4084	21.4967	20.6607	25.9213	31.8056	21.1861	25.7011	21.0814	17.0693	22.1461	14.3394	14.6011	14.1758	13.978	13.9366	14.0104	14.457	14.6432	14.9764
14	526	1	1	1	45 to 49	Digestive diseases	Australia	Deaths	Number	Male	63.6738	53.2879	66.2959	50.2721	53.8303	48.6428	45.9602	61.6881	48.2574	55.767	33.2442	56.5865	42.2501	35.7258	34.3399	37.3124	34.2077	33.2601	36.7599	40.1082	42.4149	37.8513	40.4527	48.871	43.7059	40.6852	34.9063	55.8454	40.6183	38.7058	23.7269	22.83	21.8141	20.5665	20.2046	20.2887	20.1667	19.9297	19.273
15	526	1	1	1	50 to 54	Digestive diseases	Australia	Deaths	Number	Male	102.011	98.8104	88.6841	106.811	99.6389	89.9973	91.1453	102.497	76.7818	76.8055	77.7947	81.978	76.3853	47.0754	55.3963	71.7036	57.4509	50.5971	60.3159	52.0642	59.8903	43.3284	63.0121	62.414	53.4762	72.2973	57.6309	51.8604	58.1832	47.344	45.3486	43.7536	41.2587	38.2192	35.6024	33.4802	32.1333	30.9685	30.7172
16	526	1	1	1	55 to 59	Digestive diseases	Australia	Deaths	Number	Male	132.082	145.982	130.825	104.534	128.994	106.854	119.259	117.591	105.371	103.236	84.5823	93.2272	92.7643	87.033	83.2796	88.4557	80.0314	84.3537	92.2965	65.3365	68.6155	80.5693	59.5079	86.9635	76.2704	68.8858	73.8604	79.6561	78.8367	68.0337	66.893	66.2028	65.4713	63.5186	62.5164	60.2259	57.9884	55.2155	52.4494
17	526	1	1	1	60 to 64	Digestive diseases	Australia	Deaths	Number	Male	162.307	147.685	151.803	146.579	137.396	156.122	141.27	140.336	117.223	118.642	108.75	120.791	98.5165	93.4415	122.982	101.899	105.145	77.4816	87.9926	97.1447	89.7476	82.3435	86.0435	106.804	94.6376	88.6024	95.8065	92.9511	66.3678	85.7158	87.6976	88.835	91.5574	92.9452	94.8239	94.708	92.959	90.8116	90.401
18	526	1	1	1	65 to 69	Digestive diseases	Australia	Deaths	Number	Male	146.412	183.376	171.218	170.39	155.888	200.754	161.954	168.682	182.972	157.37	136.741	148.84	112.912	123.216	116.793	130.425	111.248	111.324	107.338	112.363	123.13	109.886	101.603	110.914	123.173	102.418	128.635	109.547	108.126	106.62	129.535	128.652	128.423	122.87	119.513	119.888	122.233	125.155	128.955
19	526	1	1	1	70 to 74	Digestive diseases	Australia	Deaths	Number	Male	168.484	148.219	166.429	160.207	175.187	179.321	172.446	183.403	175.021	175.823	162.517	167.827	166.251	162.511	164.261	135.825	125.255	125.519	123.48	113.781	98.1376	113.988	132.919	125.9	124.931	97.7968	126.81	129.089	135.144	162.543	158.208	161.806	166.099	166.821	171.138	174.143	174.361	173.876	170.628
20	526	1	1	1	75 to 79	Digestive diseases	Australia	Deaths	Number	Male	156.374	118.184	94.9426	134.937	124.41	173.322	163.491	157.078	152.235	157.03	170.584	137.812	150.292	158.253	156.022	153.111	152.707	139.27	150.623	128.23	130.312	114.647	128.928	121.184	128.005	118.006	142.732	120.968	119.738	150.242	159.887	164.734	170.937	174.261	178.169	184.363	190.051	197.438	204.552
36	526	1	1	1	80 plus	Digestive diseases	Australia	Deaths	Number	Male	163.414	138.922	152.087	164.69	143.574	139.609	172.213	168.858	206.885	165.658	180.316	168.913	183.985	156.846	206.451	179.03	213.473	170.923
30	526	1	1	1	80 to 84	Digestive diseases	Australia	Deaths	Number	Male																			113.678	91.8351	115.916	92.984	120.617	126.545	91.4842	111.613	100.157	91.8432	91.0277	111.808	132.204	142.394	149.696	155.445	162.372	169.377	174.392	183.233	191.687
31	526	1	1	1	85 to 89	Digestive diseases	Australia	Deaths	Number	Male																			54.7683	51.1718	56.0651	61.5742	51.4709	61.5706	56.2956	60.7995	47.9437	67.6178	68.893	70.9366	86.5725	89.2735	91.8092	94.703	99.5462	107.93	114.036	122.012	127.917
32	526	1	1	1	90 to 94	Digestive diseases	Australia	Deaths	Number	Male																			18.6725	17.4271	19.1178	21.0919	17.5856	21.0035	19.4944	21.3021	17.3078	24.9229	26.8306	29.5669	39.1487	41.4169	43.0853	44.0841	45.3703	46.3667	46.4825	48.2538	49.7696
235	526	1	1	1	95 plus	Digestive diseases	Australia	Deaths	Number	Male																			4.36848	4.07995	4.45819	5.10533	4.34391	5.11962	4.77799	5.17879	4.30981	6.00733	6.39928	7.12519	8.69439	9.50426	10.1466	10.8081	11.8262	12.8814	13.748	14.6938	15.4282
250	526	1	1	1	All Ages	Digestive diseases	Australia	Deaths	Number	Male	1294.14	1248.96	1198.91	1227.65	1208.85	1266.88	1229.95	1243.92	1207.28	1174.23	1086.9	1125.51	1055.33	990.278	1067.25	1010.67	991.36	885.358	960.05	878.608	913.715	850.984	889.549	987.775	932.315	863.318	904.857	907.846	868.959	945.083	988.674	1010.49	1031.24	1033.92	1050.83	1073.78	1088.25	1110.45	1131.12
2	542	1	1	1	Early Neonatal	Neurological disorders	Australia	Deaths	Number	Male																															0.220966	0.203912	0.201376	0.191407	0.186281	0.188408	0.168884	0.167077	0.170968
3	542	1	1	1	Late Neonatal	Neurological disorders	Australia	Deaths	Number	Male																															0.0684498	0.066667	0.0690833	0.0677404	0.0694824	0.0770403	0.0740428	0.0749688	0.07703
4	542	1	1	1	Post Neonatal	Neurological disorders	Australia	Deaths	Number	Male																															10.282	10.2131	10.9678	10.8691	10.6502	10.9616	10.6192	10.5065	10.7367
35	542	1	1	1	0	Neurological disorders	Australia	Deaths	Number	Male	0	1.07863	0	2.13674	3.2308	0	1.08021	2.11953	0	2.13366	1.06547	2.10787	1.06243	2.10537	0	1.05737	1.05646	1.06009	0	1.09885	1.10677	2.25919	3.57264	1.47346	1.6543	3.51468	1.82027	4.14146	0	9.32269
5	542	1	1	1	1 to 4	Neurological disorders	Australia	Deaths	Number	Male	4.51058	9.81462	3.25763	5.54458	8.62485	7.59948	4.32885	4.48507	2.21869	2.17762	5.46281	3.29361	8.60516	10.7733	6.61153	4.37911	8.69046	4.34778	6.5718	6.65624	5.64374	5.35811	4.49534	3.29266	2.26425	4.42122	8.92371	3.48431	0	11.2485	7.98908	7.71636	7.95438	8.01256	7.76798	7.75031	7.54326	7.35256	7.40452
6	542	1	1	1	5 to 9	Neurological disorders	Australia	Deaths	Number	Male	3.30013	6.41104	3.18957	2.12142	1.04933	2.19565	2.15702	1.07779	4.38143	4.25667	3.20284	3.1996	2.1509	1.1054	4.28631	3.19626	3.28695	1.08661	4.26455	3.23389	5.37338	4.31056	4.27503	4.32929	1.0963	6.44589	4.33119	1.06278	0	2.07701	6.80312	6.77327	6.63071	6.21436	5.55501	5.48617	5.10298	4.83297	4.84965
7	542	1	1	1	10 to 14	Neurological disorders	Australia	Deaths	Number	Male	5.18863	7.41331	3.22336	3.21803	3.20936	5.59322	5.52653	2.15767	3.20383	3.47573	3.32776	4.38451	8.74157	3.31598	5.6056	2.21258	4.4883	2.21041	3.28296	2.21474	4.6343	1.08988	3.25086	3.38228	2.19278	5.45892	3.40571	2.27631	2.3449	9.12698	8.19945	8.41862	8.89693	8.74275	8.71063	8.24335	7.96084	7.29041	7.14892
8	542	1	1	1	15 to 19	Neurological disorders	Australia	Deaths	Number	Male	8.31991	4.11201	5.11509	4.15885	4.09464	3.15598	8.45005	8.39274	9.49457	4.16359	6.30853	8.39429	2.11176	6.27953	7.37802	2.08214	7.29972	6.32692	12.4758	8.39371	11.6024	6.26832	8.39326	11.4521	13.6702	13.5086	12.6878	14.7334	7.37008	21.3454	19.4236	19.3929	19.1572	18.7589	18.4876	18.7797	18.9798	18.8407	19.4977
9	542	1	1	1	20 to 24	Neurological disorders	Australia	Deaths	Number	Male	15.4368	9.1568	7.14003	7.19121	9.3065	8.20687	7.15037	6.17416	10.3485	10.4048	3.08492	8.31705	13.2567	13.2393	9.18147	10.3348	9.27975	8.2529	15.3929	14.6911	6.19614	10.4311	2.10083	9.41193	13.5719	14.7562	15.8343	9.58407	5.433	19.236	18.5008	18.9834	19.4557	20.0285	20.0716	20.3444	20.0042	20.0021	20.0742
10	542	1	1	1	25 to 29	Neurological disorders	Australia	Deaths	Number	Male	12.3474	12.4588	8.23707	7.18431	7.25248	4.09305	7.19118	7.19712	8.2895	5.24422	10.3229	2.04961	3.07825	3.0402	4.17184	5.06841	5.18597	7.25154	5.13334	1.05819	4.16303	8.33314	7.20665	4.17154	9.49987	14.7901	10.6542	14.8425	7.49523	23.2561	14.0552	14.6919	15.3184	15.2155	14.9636	15.3088	15.3724	16.0677	17.0919
11	542	1	1	1	30 to 34	Neurological disorders	Australia	Deaths	Number	Male	11.6468	7.30416	16.4163	7.19841	11.5471	9.30698	9.4996	10.4689	6.15759	7.26082	11.3248	8.24649	5.20395	11.5348	6.19548	12.5026	9.44463	8.27535	8.32898	10.4659	7.16399	7.29201	5.21358	8.47026	10.4204	6.29072	10.6302	12.713	13.0101	12.1083	13.8775	14.4079	14.9514	15.0365	15.534	15.7255	15.5442	15.9932	16.8015
12	542	1	1	1	35 to 39	Neurological disorders	Australia	Deaths	Number	Male	14.557	19.883	15.4357	5.20716	14.641	5.25724	5.32649	8.22916	8.21594	15.6376	21.7376	8.20332	10.251	6.13569	10.5042	11.3628	8.27351	16.8777	5.1761	11.6929	12.6681	8.26401	5.09383	8.4675	8.64995	9.58559	7.41045	10.8712	7.33414	10.1362	15.1802	15.8464	16.6261	16.8569	17.4243	17.9685	18.703	19.0057	19.3214
13	542	1	1	1	40 to 44	Neurological disorders	Australia	Deaths	Number	Male	17.698	12.3126	9.29298	8.29837	7.24207	13.5765	10.3415	6.32425	6.07724	10.3992	7.16653	19.6682	13.3587	6.22805	18.6962	15.4079	16.6824	7.32113	10.361	8.37043	5.15386	10.3726	14.458	13.5936	13.62	16.6351	12.6116	12.5409	12.5787	13.0715	17.1082	17.0423	17.4616	17.7151	18.3667	18.4829	19.2078	20.0961	21.4378
14	542	1	1	1	45 to 49	Neurological disorders	Australia	Deaths	Number	Male	13.4727	9.23392	16.4358	5.1485	9.25717	7.20762	15.4527	8.24936	9.15882	11.3034	13.3447	12.2142	9.18981	9.13776	7.22041	13.3627	10.3512	10.1968	14.3875	4.10086	13.4472	14.3419	13.2769	13.6562	5.28643	12.4915	13.595	16.6771	12.6682	20.1574	22.3898	21.3396	22.0299	21.6963	21.9381	22.0549	22.0334	22.7343	23.3421
15	542	1	1	1	50 to 54	Neurological disorders	Australia	Deaths	Number	Male	10.2587	5.17971	9.28634	10.2773	12.3288	10.2689	11.3106	13.2759	8.24893	7.23152	11.1516	6.1337	9.23593	14.1713	12.26	12.1175	8.18301	7.17291	13.3324	8.07072	7.17055	22.6137	6.03781	11.38	12.2967	12.4618	15.3944	9.23827	11.1947	21.0947	36.059	34.9728	34.2355	33.1375	32.2979	31.4928	31.0769	32.0252	32.7951
16	542	1	1	1	55 to 59	Neurological disorders	Australia	Deaths	Number	Male	8.24167	6.17125	10.403	13.3018	6.14494	19.4333	8.19825	13.2443	8.17346	9.10412	6.14824	7.05745	10.1564	12.2413	4.05755	16.2212	13.1538	12.2109	10.0617	16.3371	15.2621	12.2207	9.05907	4.09673	8.2048	11.25	4.10079	13.3018	7.08193	38.1323	51.4814	51.9381	52.4877	52.787	52.9322	52.8026	51.8345	51.4082	50.2003
17	542	1	1	1	60 to 64	Neurological disorders	Australia	Deaths	Number	Male	6.19389	17.4104	11.2986	5.11034	6.04454	4.04405	11.3212	4.07339	2.03304	7.11113	5.13098	5.11191	8.13934	4.11286	14.3123	4.09626	7.15682	4.08559	10.225	4.0905	13.1542	6.0751	14.182	6.10463	10.1733	6.08868	9.16469	10.1419	6.0718	50.265	71.0268	72.4139	75.9377	80.1657	83.6151	86.352	87.027	88.2386	90.0621
18	542	1	1	1	65 to 69	Neurological disorders	Australia	Deaths	Number	Male	6.15821	4.10816	2	4.13912	6.18571	10.2363	8.31418	8.19625	2.0808	5.06951	6.21586	5.09371	5.14567	9.08075	11.1873	6.06736	6.10337	6.09815	6.09507	7.05024	9.07907	8.17332	9.13723	2.02555	7.10239	3.04593	7.09721	8.13188	12.1727	76.3027	125.236	126.586	129.032	128.595	128.262	131.14	136.537	143.5	151.669
19	542	1	1	1	70 to 74	Neurological disorders	Australia	Deaths	Number	Male	3.07164	2	6.24188	2.06198	3.10168	3	3.1051	1	3.04476	9.27702	3.03698	6.11993	4.12789	5.12907	3.03067	1	3.09075	6.19328	4.04927	5.05066	4.05288	3.02708	6.12209	4.08986	5.15524	5.06929	4.04372	3.05214	3.07193	114.446	218.595	225.713	235.516	244.812	254.752	262.579	269.108	273.135	275.41
20	542	1	1	1	75 to 79	Neurological disorders	Australia	Deaths	Number	Male	4.10511	5.09895	6.47505	3.13877	4.07591	4.28251	3.13292	1	1	1	2.04775	2.04529	6.17792	4.04087	3.07011	6.13852	7.15512	4.1282	5.15112	6.15606	0	2.02974	2.05834	0	2.06971	1.02786	5.13669	4.1151	3.07462	124.929	329.792	341.773	357.907	373.367	390.731	410.205	430.364	448.804	470.682
36	542	1	1	1	80 plus	Neurological disorders	Australia	Deaths	Number	Male	3	2.37201	5.50412	4.42323	1	3.21999	4.23873	2.21616	2.10064	2.2005	0	3.27359	1.06895	3.19483	1	2.05343	1.05059	2.08915
30	542	1	1	1	80 to 84	Neurological disorders	Australia	Deaths	Number	Male																			0	0	2.08722	0	1.03873	0	2.03442	0	2.06433	1.03404	1.03266	89.7858	355.353	377.234	397.407	417.021	440.312	461.977	481.997	508.516	537.629
31	542	1	1	1	85 to 89	Neurological disorders	Australia	Deaths	Number	Male																			0	0	1.51415	0	0.751554	2.26355	0.78691	1.48429	1.51724	2.91934	0.719736	48.0875	300.744	305.256	309.757	316.326	331.174	354.267	377.419	400.428	423.723
32	542	1	1	1	90 to 94	Neurological disorders	Australia	Deaths	Number	Male																			0	0	0.496727	0	0.246664	0.741482	0.180307	0.498746	0.438159	1.03687	0.268256	21.6762	169.022	176.789	181.625	185.285	190.215	191.244	192.388	197.742	203.168
235	542	1	1	1	95 plus	Neurological disorders	Australia	Deaths	Number	Male																			0	0	0.103378	0	0.054402	0.161217	0.032784	0.107489	0.08866	0.222916	0.056671	4.92	36.4364	39.2984	41.3332	43.6517	47.3906	50.8294	54.4458	57.5376	60.2978
250	542	1	1	1	All Ages	Neurological disorders	Australia	Deaths	Number	Male	147.507	141.519	138.953	99.8601	118.337	120.678	126.125	107.882	94.2277	117.451	120.08	114.914	121.062	124.866	128.769	128.661	129.933	115.185	134.289	118.732	130.073	132.46	120.025	112.564	129.963	148.933	150.95	156.121	112.979	740.725	1847.85	1907.07	1974.96	2034.55	2111.41	2194.26	2273.51	2364.3	2463.59
2	543	1	1	1	Early Neonatal	Alzheimer disease and other dementias	Australia	Deaths	Number	Male																															0	0	0	0	0	0	0	0	0
3	543	1	1	1	Late Neonatal	Alzheimer disease and other dementias	Australia	Deaths	Number	Male																															0	0	0	0	0	0	0	0	0
4	543	1	1	1	Post Neonatal	Alzheimer disease and other dementias	Australia	Deaths	Number	Male																															0	0	0	0	0	0	0	0	0
35	543	1	1	1	0	Alzheimer disease and other dementias	Australia	Deaths	Number	Male	0	0	0	0	0	0	0	0	0	0	0	0	0	0	0	0	0	0	0	0	0	0	0	0	0	0	0	0	0	0.45094
5	543	1	1	1	1 to 4	Alzheimer disease and other dementias	Australia	Deaths	Number	Male																														0	0	0	0	0	0	0	0	0	0
6	543	1	1	1	5 to 9	Alzheimer disease and other dementias	Australia	Deaths	Number	Male																														0.000388	0	0	0	0	0	0	0	0	0
7	543	1	1	1	10 to 14	Alzheimer disease and other dementias	Australia	Deaths	Number	Male																														0.000113	0	0	0	0	0	0	0	0	0
8	543	1	1	1	15 to 19	Alzheimer disease and other dementias	Australia	Deaths	Number	Male																														0.345697	0	0	0	0	0	0	0	0	0
9	543	1	1	1	20 to 24	Alzheimer disease and other dementias	Australia	Deaths	Number	Male																														0.172134	0	0	0	0	0	0	0	0	0
10	543	1	1	1	25 to 29	Alzheimer disease and other dementias	Australia	Deaths	Number	Male																														0.637766	0	0	0	0	0	0	0	0	0
11	543	1	1	1	30 to 34	Alzheimer disease and other dementias	Australia	Deaths	Number	Male																														0.000101	0	0	0	0	0	0	0	0	0
12	543	1	1	1	35 to 39	Alzheimer disease and other dementias	Australia	Deaths	Number	Male																														0.172407	0	0	0	0	0	0	0	0	0
13	543	1	1	1	40 to 44	Alzheimer disease and other dementias	Australia	Deaths	Number	Male																														0	0.0862972	0.0885827	0.0914218	0.0943592	0.0983732	0.102641	0.108632	0.115916	0.123285
14	543	1	1	1	45 to 49	Alzheimer disease and other dementias	Australia	Deaths	Number	Male																														1.01137	1.70328	1.69258	1.71407	1.74644	1.80117	1.86726	1.92984	1.99986	2.07045
15	543	1	1	1	50 to 54	Alzheimer disease and other dementias	Australia	Deaths	Number	Male																														1.00703	6.04061	6.02044	5.97938	5.90592	5.82917	5.79666	5.83334	5.95916	6.12689
16	543	1	1	1	55 to 59	Alzheimer disease and other dementias	Australia	Deaths	Number	Male																														6.02968	11.3717	11.5897	11.7644	11.9446	12.0983	12.1984	12.2101	12.1484	12.0037
17	543	1	1	1	60 to 64	Alzheimer disease and other dementias	Australia	Deaths	Number	Male																														9.06701	23.131	23.9064	25.0071	26.276	27.5377	28.4899	29.0869	29.5807	30.0532
18	543	1	1	1	65 to 69	Alzheimer disease and other dementias	Australia	Deaths	Number	Male																														11.071	57.6633	58.91	59.6686	59.684	59.7233	61.0526	63.7441	67.0134	70.3886
19	543	1	1	1	70 to 74	Alzheimer disease and other dementias	Australia	Deaths	Number	Male																														28.1349	130.991	136.091	141.783	147.629	153.846	158.942	162.629	165.191	165.878
20	543	1	1	1	75 to 79	Alzheimer disease and other dementias	Australia	Deaths	Number	Male																														44.4266	235.556	244.888	256.084	267.348	279.974	294.315	308.574	322.268	336.481
30	543	1	1	1	80 to 84	Alzheimer disease and other dementias	Australia	Deaths	Number	Male																														40.4071	282.267	299.96	315.935	331.346	349.704	366.826	382.947	404.574	426.439
31	543	1	1	1	85 to 89	Alzheimer disease and other dementias	Australia	Deaths	Number	Male																														24.5365	261.757	265.753	269.493	275.213	287.988	307.921	328.175	348.253	368.237
32	543	1	1	1	90 to 94	Alzheimer disease and other dementias	Australia	Deaths	Number	Male																														13.3407	156.409	163.608	168.043	171.464	176.012	176.947	178.038	183.011	187.961
235	543	1	1	1	95 plus	Alzheimer disease and other dementias	Australia	Deaths	Number	Male																														3.57382	34.4912	37.199	39.1202	41.3184	44.856	48.1105	51.5407	54.4702	57.0743
250	543	1	1	1	All Ages	Alzheimer disease and other dementias	Australia	Deaths	Number	Male																														184.385	1201.47	1249.71	1294.68	1339.97	1399.47	1462.57	1524.82	1594.58	1662.84
2	558	1	1	1	Early Neonatal	Mental and substance use disorders	Australia	Deaths	Number	Male																															0.0137298	0.0138717	0.0141229	0.0145199	0.0151164	0.0156759	0.015059	0.0156434	0.0164348
3	558	1	1	1	Late Neonatal	Mental and substance use disorders	Australia	Deaths	Number	Male																															0.0228489	0.0231599	0.0237588	0.024242	0.0254799	0.0272067	0.0267804	0.0279221	0.029253
4	558	1	1	1	Post Neonatal	Mental and substance use disorders	Australia	Deaths	Number	Male																															0	0	0	0	0	0	0	0	0
5	558	1	1	1	1 to 4	Mental and substance use disorders	Australia	Deaths	Number	Male																															0	0	0	0	0	0	0	0	0
6	558	1	1	1	5 to 9	Mental and substance use disorders	Australia	Deaths	Number	Male																															0.00119101	0.00130179	0.00158581	0.0026241	0.00278494	0.00277636	0.0022041	0.00122767	0.00104419
7	558	1	1	1	10 to 14	Mental and substance use disorders	Australia	Deaths	Number	Male																															0.00199929	0.0022771	0.00300447	0.00523572	0.00625869	0.00606692	0.00497413	0.00263644	0.00212098
8	558	1	1	1	15 to 19	Mental and substance use disorders	Australia	Deaths	Number	Male																														15.9728	12.6535	12.4925	12.4666	12.9216	13.7939	14.7495	15.5188	16.4821	17.5731
9	558	1	1	1	20 to 24	Mental and substance use disorders	Australia	Deaths	Number	Male																														40.2393	38.8537	41.7604	43.6402	47.5778	51.3247	53.9355	54.2793	56.6235	58.6368
10	558	1	1	1	25 to 29	Mental and substance use disorders	Australia	Deaths	Number	Male																														35.3712	47.5596	50.7043	53.587	57.9499	62.0969	67.1482	70.5413	76.8766	83.9246
11	558	1	1	1	30 to 34	Mental and substance use disorders	Australia	Deaths	Number	Male																														15.1571	34.789	36.5218	39.4125	43.3177	48.0091	52.2141	54.6495	60.6622	68.4736
12	558	1	1	1	35 to 39	Mental and substance use disorders	Australia	Deaths	Number	Male																														17.1539	22.7903	24.1492	26.3382	29.5958	33.7205	37.5091	40.227	44.0074	49.7756
13	558	1	1	1	40 to 44	Mental and substance use disorders	Australia	Deaths	Number	Male																														7.03851	18.9773	18.6926	18.847	20.3626	21.7691	22.7906	24.6501	27.3234	31.0637
14	558	1	1	1	45 to 49	Mental and substance use disorders	Australia	Deaths	Number	Male																														28.1536	20.9376	19.8768	19.9356	20.1356	20.5494	21.2362	21.6419	22.4987	22.7751
15	558	1	1	1	50 to 54	Mental and substance use disorders	Australia	Deaths	Number	Male																														30.1194	25.6317	25.0297	24.6602	24.3499	23.9819	23.4703	23.628	23.9351	24.8834
16	558	1	1	1	55 to 59	Mental and substance use disorders	Australia	Deaths	Number	Male																														30.6629	28.3707	28.0741	28.1709	28.5729	28.8137	28.456	28.7464	28.4192	28.0228
17	558	1	1	1	60 to 64	Mental and substance use disorders	Australia	Deaths	Number	Male																														26.1657	23.9792	24.1319	25.0752	26.9369	29.0311	29.945	30.9123	31.6032	32.6214
18	558	1	1	1	65 to 69	Mental and substance use disorders	Australia	Deaths	Number	Male																														23.1779	23.2795	23.3201	23.3738	22.926	23.1918	23.5682	24.9624	26.4377	28.0004
19	558	1	1	1	70 to 74	Mental and substance use disorders	Australia	Deaths	Number	Male																														12.8322	16.7758	17.3205	17.9349	18.658	20.0518	20.8788	22.0754	22.91	23.2113
20	558	1	1	1	75 to 79	Mental and substance use disorders	Australia	Deaths	Number	Male																														8.05114	10.21	10.4191	11.1172	11.5575	12.3572	12.9806	13.6532	14.7442	15.9336
30	558	1	1	1	80 to 84	Mental and substance use disorders	Australia	Deaths	Number	Male																														5.9308	4.09033	4.36152	4.74599	5.0316	5.29841	5.83785	6.14842	6.72043	7.47042
31	558	1	1	1	85 to 89	Mental and substance use disorders	Australia	Deaths	Number	Male																														1.48273	1.93028	1.96246	2.00512	2.10699	2.2566	2.54388	2.74447	3.04339	3.35196
32	558	1	1	1	90 to 94	Mental and substance use disorders	Australia	Deaths	Number	Male																														0.423975	0.709129	0.741992	0.771229	0.802077	0.854923	0.8941	0.916637	0.979361	1.05829
235	558	1	1	1	95 plus	Mental and substance use disorders	Australia	Deaths	Number	Male																														0.117227	0.153642	0.167548	0.18029	0.197589	0.226085	0.252456	0.276486	0.305823	0.33826
250	558	1	1	1	All Ages	Mental and substance use disorders	Australia	Deaths	Number	Male																														298.05	331.731	339.767	352.304	373.047	397.377	418.462	435.621	463.62	497.163
2	586	1	1	1	Early Neonatal	Diabetes, urogenital, blood, and endocrine diseases	Australia	Deaths	Number	Male																															3.50688	3.36362	3.28986	3.10044	3.06915	3.07335	2.83298	2.78839	2.69419
3	586	1	1	1	Late Neonatal	Diabetes, urogenital, blood, and endocrine diseases	Australia	Deaths	Number	Male																															1.54459	1.51995	1.52573	1.44944	1.47943	1.58475	1.53689	1.54713	1.50074
4	586	1	1	1	Post Neonatal	Diabetes, urogenital, blood, and endocrine diseases	Australia	Deaths	Number	Male																															8.83097	8.96261	9.1439	8.95859	8.96552	9.26751	8.72481	8.68237	8.92675
35	586	1	1	1	0	Diabetes, urogenital, blood, and endocrine diseases	Australia	Deaths	Number	Male	8.86232	8.7031	10.8796	5.46017	4.40159	8.02907	9.90388	4.35839	4.58042	5.43295	9.70798	6.47732	6.86991	4.2808	6.40425	3.60136	2.2359	5.33599	15.3671	11.7223	5.38679	7.14403	9.1761	4.35323	7.43308	11.278	0.141375	2.09628	5.72863	16.1884
5	586	1	1	1	1 to 4	Diabetes, urogenital, blood, and endocrine diseases	Australia	Deaths	Number	Male	10.417	6.80184	15.3872	13.3822	9.84914	14.3709	9.88707	5.79639	11.5823	6.71739	3.42583	8.93182	8.7881	4.41886	4.45721	3.35856	2.28309	1.19748	5.35663	4.81894	6.53934	4.67681	3.79688	4.7038	6.03427	3.14263	2.09893	4.34647	0.021609	13.5923	7.853	7.68575	7.58646	7.51225	7.41321	7.43363	7.11694	7.04439	6.85067
6	586	1	1	1	5 to 9	Diabetes, urogenital, blood, and endocrine diseases	Australia	Deaths	Number	Male	7.70068	9.68899	11.6956	9.61832	2.13422	5.56355	1.07857	8.65887	8.87426	7.44918	2.13523	3.23576	6.48928	3.35366	3.22235	4.26168	2.1913	0	8.00616	3.53608	3.24204	4.73619	2.17888	3.79738	2.79189	1.65136	3.34224	1.16577	1.15522	11.4271	6.92331	6.99351	6.72889	6.15535	5.54882	5.49718	5.07284	4.96912	4.90913
7	586	1	1	1	10 to 14	Diabetes, urogenital, blood, and endocrine diseases	Australia	Deaths	Number	Male	10.4127	7.41331	6.44698	8.61778	6.45499	7.8305	7.77494	5.39418	3.24003	2.31715	5.58387	4.42167	4.37085	6.74437	2.25137	5.56895	5.61038	2.21041	3.88826	0.975709	2.36108	2.08009	3.02577	0.170896	0.623018	7.93366	2.81473	2.93398	1.88772	12.1711	7.24186	7.6905	8.0043	7.83583	8.08265	7.86521	7.62339	7.25746	6.88119
8	586	1	1	1	15 to 19	Diabetes, urogenital, blood, and endocrine diseases	Australia	Deaths	Number	Male	12.5154	13.3989	15.3804	13.5163	15.3896	11.5719	13.7318	5.31659	10.5853	16.6896	9.4628	10.4929	10.559	3.17525	10.5538	11.4518	13.5566	1.05449	7.81824	9.15979	4.20484	3.97595	10.1867	3.95899	6.9666	4.96593	2.92629	6.99215	5.22268	5.12487	9.11632	8.83538	8.46442	8.11287	8.19232	8.55477	8.86552	9.04525	9.00107
9	586	1	1	1	20 to 24	Diabetes, urogenital, blood, and endocrine diseases	Australia	Deaths	Number	Male	27.8221	23.5499	21.4552	20.5463	16.613	17.5024	14.3514	11.4182	23.8016	13.6556	12.3397	11.4712	15.3213	12.2738	13.315	12.4017	13.439	10.3613	8.7227	6.94651	14.8025	16.8074	4.87383	2.04167	2.8761	9.12553	4.78758	6.82343	4.06625	8.60787	10.9922	11.1794	11.2948	11.1124	11.2814	11.5237	11.2285	11.158	10.8951
10	586	1	1	1	25 to 29	Diabetes, urogenital, blood, and endocrine diseases	Australia	Deaths	Number	Male	32.0506	32.2929	24.8487	27.8643	34.702	24.07	29.9251	22.7228	19.7578	12.6217	17.5489	14.3473	19.4962	27.6464	12.7095	15.3421	14.6509	13.5023	18.3162	13.9137	7.99328	13.0613	9.95848	8.84682	13.9191	5.06777	17.0933	8.87607	3.89325	11.234	12.2017	12.4755	12.6998	12.3622	12.5294	13.1948	13.6164	14.3635	15.0931
11	586	1	1	1	30 to 34	Diabetes, urogenital, blood, and endocrine diseases	Australia	Deaths	Number	Male	51.1441	37.825	33.9177	34.9985	36.7765	43.6116	24.4374	35.8428	28.1694	35.2668	25.9022	22.7747	18.7348	25.2835	19.645	16.8041	26.3895	15.6884	17.2477	11.7502	9.82908	9.76203	7.03625	15.2779	7.89544	18.5122	13.8693	11.8882	9.09542	18.5111	13.6404	13.8257	13.9751	13.8581	14.4308	14.6642	14.6397	15.4616	16.5302
12	586	1	1	1	35 to 39	Diabetes, urogenital, blood, and endocrine diseases	Australia	Deaths	Number	Male	56.7368	50.4931	47.7426	42.0716	39.0835	41.5442	36.2219	45.0417	48.7969	28.3954	40.7983	35.4178	40.2601	28.9849	37.8869	45.021	26.4033	24.589	31.1738	27.7311	21.0925	16.7728	19.1412	11.3173	32.0652	18.6811	15.4452	19.6471	20.5356	21.9646	17.9895	17.9986	18.3806	18.7499	19.4772	20.3775	21.3558	22.0752	22.3881
13	586	1	1	1	40 to 44	Diabetes, urogenital, blood, and endocrine diseases	Australia	Deaths	Number	Male	61.8201	73.1263	68.7663	69.4988	55.566	59.2286	54.6469	57.0612	61.3139	50.431	55.2419	45.7295	52.7354	51.2704	41.0005	42.8937	46.502	39.016	49.0395	40.9748	35.4856	37.1992	32.5731	31.3369	19.3469	28.6711	29.7421	26.1912	20.3653	32.0774	26.046	24.8889	25.1903	25.3404	26.2426	27.2262	28.792	30.5746	32.3355
14	586	1	1	1	45 to 49	Diabetes, urogenital, blood, and endocrine diseases	Australia	Deaths	Number	Male	81.3568	82.6332	77.6243	106.035	70.9853	73.0126	68.7561	77.146	81.2027	61.6989	67.0369	63.695	68.1259	67.8882	65.4799	70.0731	58.8097	59.3142	60.7167	64.0648	48.3763	51.924	63.2865	46.0778	55.5523	36.8439	26.9361	42.3664	42.4932	40.1425	44.2439	41.0008	40.5706	39.0281	39.1241	39.4159	39.6428	41.16	41.0327
15	586	1	1	1	50 to 54	Diabetes, urogenital, blood, and endocrine diseases	Australia	Deaths	Number	Male	92.6201	132.209	93.4981	106.313	99.1771	88.0385	104.434	81.9961	86.4949	98.9381	85.0275	74.952	71.3284	98.6176	98.6552	93.7975	105.381	95.9956	107.297	82.7879	84.696	53.7346	92.8124	65.2984	96.6495	70.6451	67.4907	67.1213	59.8624	79.6165	81.4667	77.3198	73.2676	70.6696	66.3229	63.8964	63.5056	64.6026	64.7865
16	586	1	1	1	55 to 59	Diabetes, urogenital, blood, and endocrine diseases	Australia	Deaths	Number	Male	129.503	127.597	134.152	129.192	103.895	109.681	125.309	100.181	118.226	112.834	130.765	138.878	108.341	128.28	136.247	134.892	135.922	135.217	122.92	137.899	134.568	133.822	113.037	114.862	105.834	104.617	107.98	83.4409	112.287	105.608	121.211	120.836	119.807	119.419	118.728	116.587	113.997	112.085	108.261
17	586	1	1	1	60 to 64	Diabetes, urogenital, blood, and endocrine diseases	Australia	Deaths	Number	Male	192.049	215.16	176.157	167.912	160.838	136.77	137.281	142.299	141.306	117.693	147.192	169.616	138.272	164.514	163.619	148.401	149.059	177.155	172.53	171.185	176.358	160.306	204.39	169.762	188.712	170.355	155.749	138.375	117.1	139.637	164.106	166.007	171.05	175.007	181.845	185.809	185.321	186.673	187.608
18	586	1	1	1	65 to 69	Diabetes, urogenital, blood, and endocrine diseases	Australia	Deaths	Number	Male	200.328	193.619	208.187	192.624	197.822	211.425	197.89	185.497	170.388	175.628	179.475	183.04	189.668	164.056	182.764	184.245	200.28	224.673	258.95	214.451	226.35	192.983	193.292	247.851	198.593	221.655	201.948	184.069	193.454	221.263	239.651	238.814	237.424	229.864	225.58	228.486	235.55	248.454	257.077
19	586	1	1	1	70 to 74	Diabetes, urogenital, blood, and endocrine diseases	Australia	Deaths	Number	Male	212.709	194.886	187.299	176.018	194.216	198.469	173.874	214.4	197.325	208.512	211.654	208.828	214.882	219.315	214.838	206.976	218.626	229.861	255.459	255.406	251.704	247.118	231.782	260.824	263.835	239.808	238.155	237.425	266.261	271.566	297.113	304.165	310.559	314.155	326.546	330.345	332.392	338.149	333.104
20	586	1	1	1	75 to 79	Diabetes, urogenital, blood, and endocrine diseases	Australia	Deaths	Number	Male	200.059	175.229	176.772	139.294	181.909	141.179	171.751	170.703	141.024	163.079	191.842	192.235	197.048	221.68	225.411	216.418	230.077	244.46	299.236	250.869	247.494	233.926	239.79	256.003	240.744	226.498	243.987	212.944	237.299	250.925	316.084	325.067	336.557	342.081	356.321	371.579	384.366	402.876	419.402
36	586	1	1	1	80 plus	Diabetes, urogenital, blood, and endocrine diseases	Australia	Deaths	Number	Male	240.102	242.72	196.768	207.086	194.294	197.787	218.137	177.288	171.31	194.752	204.171	225.903	212.037	229.678	249.377	222.854	308.86	260.855
30	586	1	1	1	80 to 84	Diabetes, urogenital, blood, and endocrine diseases	Australia	Deaths	Number	Male																			216.084	191.697	192.986	205.432	187.784	167.428	204.962	175.893	184.825	183.854	182.097	228.27	256.136	270.129	282.19	292.469	310.583	326.179	337.095	358.692	378.235
31	586	1	1	1	85 to 89	Diabetes, urogenital, blood, and endocrine diseases	Australia	Deaths	Number	Male																			92.3285	97.7269	95.8188	85.1374	86.7712	98.45	94.0196	106.491	116.052	107.372	115.6	144.88	168.058	170.845	177.136	179.132	190.95	207.998	218.239	234.55	246.187
32	586	1	1	1	90 to 94	Diabetes, urogenital, blood, and endocrine diseases	Australia	Deaths	Number	Male																			32.8669	34.7795	33.8841	30.4656	30.5956	34.8278	33.1465	37.9376	42.5229	40.954	46.0568	63.4404	76.5995	80.0066	84.0125	83.44	86.687	88.8041	88.2882	91.5731	95.3595
235	586	1	1	1	95 plus	Diabetes, urogenital, blood, and endocrine diseases	Australia	Deaths	Number	Male																			8.02309	8.48291	8.19109	7.76367	7.82536	8.8442	8.2482	9.33158	10.652	10.253	11.2878	16.3627	17.838	19.3518	20.888	21.7953	24.0943	26.2544	27.6777	29.5136	31.1694
250	586	1	1	1	All Ages	Diabetes, urogenital, blood, and endocrine diseases	Australia	Deaths	Number	Male	1628.21	1627.35	1506.98	1470.05	1424.11	1389.68	1399.39	1351.12	1327.98	1312.11	1399.31	1420.45	1383.33	1461.46	1487.84	1438.36	1560.28	1540.49	1791.35	1640.88	1611.36	1518.83	1553.31	1556.03	1590.25	1509.1	1488.56	1399.14	1455.77	1712.61	1908.39	1938.96	1979.75	1991.61	2053.49	2115.61	2157.48	2243.29	2300.23
2	587	1	1	1	Early Neonatal	Diabetes mellitus	Australia	Deaths	Number	Male																															0.200064	0.186704	0.180755	0.166861	0.159191	0.154223	0.135061	0.127048	0.122052
3	587	1	1	1	Late Neonatal	Diabetes mellitus	Australia	Deaths	Number	Male																															0.280294	0.271811	0.26967	0.251619	0.248078	0.25662	0.235012	0.220895	0.209079
4	587	1	1	1	Post Neonatal	Diabetes mellitus	Australia	Deaths	Number	Male																															0.196269	0.197811	0.206259	0.206335	0.208606	0.217004	0.207735	0.208371	0.207815
35	587	1	1	1	0	Diabetes mellitus	Australia	Deaths	Number	Male	0.121852	0.079922	0.149481	0.128638	0.099745	0.510433	0.200121	0.137417	0.279582	0.118572	0.148025	0.165946	0.504528	0.078	0.04919	0.43356	0.127204	0.049093	1.09115	0	0	0	1.1909	0	1.6543	0	0	0	0	0.022169
5	587	1	1	1	1 to 4	Diabetes mellitus	Australia	Deaths	Number	Male	0.267605	0.258766	1.26994	2.29301	0.146184	3.51453	2.31118	0.190045	1.59821	0.184544	2.33327	1.24673	2.33362	1.18688	0.037353	0.074222	0.110472	0.110537	0	1.10942	0	0	2.2477	0	2.26425	0	0	0	0	1.02905	0.328718	0.315897	0.315873	0.314391	0.311412	0.311505	0.29548	0.290448	0.285749
6	587	1	1	1	5 to 9	Diabetes mellitus	Australia	Deaths	Number	Male	0	0.072441	0	1.13262	0.03557	0.074429	0	1.11433	0.111392	0	0	0.036154	1.11191	0.037471	0	1.06542	0	0	3.19843	0	1.07471	2.1553	1.06878	0	1.0963	1.07436	2.16562	0	0	0.000947	0.312604	0.312788	0.305742	0.27974	0.247875	0.250052	0.226486	0.218617	0.226756
7	587	1	1	1	10 to 14	Diabetes mellitus	Australia	Deaths	Number	Male	3.14835	0	1.07445	1.10904	1.10605	1.11864	1.14278	1.07884	1.10414	1.15858	1.14686	0.037157	0	0.112406	0	0.037501	0	0	3.28296	0	1.15863	0	1.08365	0	0	3.27537	0	2.27631	0.000121	0.000877	0.562392	0.565799	0.596056	0.568058	0.583434	0.563931	0.546288	0.50539	0.502528
8	587	1	1	1	15 to 19	Diabetes mellitus	Australia	Deaths	Number	Male	2.11523	1.06285	2.08072	1.03971	3.10568	2.10399	3.16877	1.12022	0.035761	2.11708	1.05142	1.04929	0	0.035478	0	1.04107	3.12845	1.05449	1.07974	1.07939	1.06487	1.05476	4.22675	1.05118	0.04039	0.020194	0.020259	1.09286	3.16882	0.040944	1.07083	1.01515	0.983701	0.924563	0.916828	0.973565	1.01368	1.0229	1.04792
9	587	1	1	1	20 to 24	Diabetes mellitus	Australia	Deaths	Number	Male	2.09313	4.12426	3.09459	4.10926	0	2.05911	0	0.035079	1.03485	2.16081	1.02831	0.035242	1.02139	0.034574	2.04537	1.03348	1.06604	1.03613	2.11243	1.06947	4.19103	5.29619	0.040467	0.010086	1.05407	4.24639	0.030369	2.15017	2.1732	0.020307	1.85924	1.88723	1.92418	1.90143	1.85647	1.94337	1.9037	1.88578	1.81818
10	587	1	1	1	25 to 29	Diabetes mellitus	Australia	Deaths	Number	Male	4.19629	3.12512	5.20438	4.15781	5.28809	1.04652	3.09559	2.06571	2.14262	1.0844	1.03229	1.02481	4.10433	1.12384	3.17184	2.04561	5.23246	3.14292	4.18689	3.25523	1.07087	4.19676	4.14826	1.11768	5.32815	3.1895	4.31229	3.27134	1.1011	2.02456	3.09609	3.20248	3.27541	3.26904	3.19533	3.25176	3.38594	3.61588	3.86259
11	587	1	1	1	30 to 34	Diabetes mellitus	Australia	Deaths	Number	Male	6.4242	3.15208	2.0555	3.11989	5.28429	6.23024	2.1249	5.33184	3.2239	8.29808	6.21652	3.10564	6.24474	9.48132	1.03258	4.20103	4.22232	7.32124	8.49889	3.23599	4.14373	4.24492	4.20102	5.39633	4.21709	10.5147	5.38576	4.33012	2.19867	8.08636	4.86321	4.91147	4.95024	4.94824	5.15222	5.15716	5.0937	5.61689	6.02379
12	587	1	1	1	35 to 39	Diabetes mellitus	Australia	Deaths	Number	Male	7.35443	5.2597	6.28812	0	4.32079	4.29332	4.26119	4.25423	7.35728	6.36541	9.49661	5.23859	13.4429	7.27251	9.48941	11.5697	6.36396	7.50878	12.6493	11.8328	12.7486	5.27034	5.30496	3.20568	18.4517	10.6809	9.54783	9.84492	12.8423	8.13364	6.76246	6.73253	6.81227	6.93033	7.20198	7.50172	7.93533	8.27435	8.42239
13	587	1	1	1	40 to 44	Diabetes mellitus	Australia	Deaths	Number	Male	6.35015	7.31263	6.25113	2.07459	9.43573	6.34592	10.5945	5.41313	7.30556	12.6344	10.4516	10.3931	13.4939	9.44594	14.6962	11.534	12.6824	13.7315	20.3549	23.2749	16.911	15.829	17.9555	17.9976	11.8181	20.0758	12.7978	12.9117	12.8219	13.0715	11.1632	10.5524	10.7432	10.8281	11.2349	11.7941	12.5621	13.3361	14.0489
14	587	1	1	1	45 to 49	Diabetes mellitus	Australia	Deaths	Number	Male	16.6876	6.42264	5.27766	19.976	10.4993	7.39658	10.4468	15.694	10.5028	14.7483	10.3134	14.4097	16.5411	18.5656	22.8785	17.8062	18.9031	25.0152	24.2413	19.1895	23.2538	24.1435	35.7698	18.12	29.7945	10.6866	12.7593	19.2585	23.4569	14.9374	19.2925	17.757	17.5865	16.9411	16.9053	17.0662	17.1882	17.8427	17.9462
15	587	1	1	1	50 to 54	Diabetes mellitus	Australia	Deaths	Number	Male	17.3055	26.5343	20.9196	18.9176	19.9856	21.1018	21.1854	18.8243	22.1542	26.169	19.9816	17.4546	24.8089	22.7398	22.817	40.7319	28.0263	28.5443	50.325	34.4578	39.5768	21.996	51.1328	31.2704	51.3369	38.0679	34.7268	35.5805	33.3461	31.3416	37.7715	35.7791	34.0571	33.2622	31.1739	30.0445	30.5194	31.1465	31.6951
16	587	1	1	1	55 to 59	Diabetes mellitus	Australia	Deaths	Number	Male	33.9592	26.0703	29.4597	21.7042	28.1822	37.827	37.8365	26.2225	43.6606	35.9942	43.2452	45.2639	44.5255	57.0639	59.8713	50.5571	53.7368	58.9198	61.2004	52.1267	56.0532	71.5659	70.2485	64.3294	58.1819	63.3985	57.158	53.0745	70.1172	49.225	61.8043	61.7891	60.7082	61.6648	61.9678	60.8765	60.2548	59.3118	57.8612
17	587	1	1	1	60 to 64	Diabetes mellitus	Australia	Deaths	Number	Male	43.1935	54.2358	58.3885	60.1332	48.049	38.6298	53.0476	46.8552	52.2615	36.3766	43.7816	66.8185	53.8535	67.8621	75.1019	71.8231	69.9791	84.5417	81.6521	90.0546	94.8053	88.5529	112.415	99.9475	111.57	107.434	95.8932	83.2655	79.093	64.8298	87.0733	88.7093	90.6239	94.0393	98.9532	101.738	103.076	104.171	105.939
18	587	1	1	1	65 to 69	Diabetes mellitus	Australia	Deaths	Number	Male	63.5775	50.5958	79.5408	57.7561	52.5268	76.2255	84.0011	75.2348	69.2803	76.1474	83.0818	89.0919	93.6342	71.463	86.6227	82.8975	101.76	117.805	148.063	123.504	119.567	116.208	114.656	134.996	125.533	139.523	114.218	102.142	106.032	118.347	119.226	120.058	118.887	117.217	116.682	119.709	125.797	134.028	139.614
19	587	1	1	1	70 to 74	Diabetes mellitus	Australia	Deaths	Number	Male	69.6567	81.0308	61.9203	64.988	83.2219	93.1707	74.0904	94.4279	86.4901	85.1501	96.6429	89.438	102.368	107.761	106.362	104.732	118.681	128.602	140.815	139.855	142.208	156.525	140.725	163.153	152.174	140.664	147.698	139.09	180.68	123.266	144.807	148.909	152.57	156.494	164.316	167.087	170.732	174.807	173.437
20	587	1	1	1	75 to 79	Diabetes mellitus	Australia	Deaths	Number	Male	65.83	65.9369	73.7848	61.1619	73.1616	62.5125	66.1204	74.1917	55.9587	68.6816	77.9429	88.0083	99.2255	99.0862	105.149	103.666	128.049	124.655	158.135	139.694	133.343	129.186	130.175	149.984	148.404	119.741	131.122	109.61	139.812	122.808	133.147	138.47	144.462	148.842	156.411	165.08	173.162	183.373	191.817
36	587	1	1	1	80 plus	Diabetes mellitus	Australia	Deaths	Number	Male	68.7072	60.6955	51.3938	65.2494	53.9227	63.2698	73.5904	76.4573	64.2511	82.5189	84.2595	87.5026	87.8586	94.9844	100.921	98.1741	144.134	110.087
30	587	1	1	1	80 to 84	Diabetes mellitus	Australia	Deaths	Number	Male																			108.363	85.8434	95.3286	113.546	95.9019	104.22	113.271	93.6141	91.2403	101.755	96.4467	79.562	90.0444	96.8334	102.056	107.42	116.41	122.555	128.116	139.138	147.811
31	587	1	1	1	85 to 89	Diabetes mellitus	Australia	Deaths	Number	Male																			43.2238	44.2971	48.1927	34.9382	41.024	45.8403	44.8448	54.771	56.662	48.0991	53.1971	45.1745	51.348	52.9501	55.7018	57.1837	61.9327	68.0197	72.7154	79.1507	83.2241
32	587	1	1	1	90 to 94	Diabetes mellitus	Australia	Deaths	Number	Male																			13.8666	14.1863	15.4349	11.2441	13.1453	14.665	14.5058	17.9685	18.9792	16.6867	19.3611	17.2552	19.0972	20.2573	21.5915	21.8186	23.0609	23.8933	24.3065	25.5667	26.7012
235	587	1	1	1	95 plus	Diabetes mellitus	Australia	Deaths	Number	Male																			2.86109	2.9189	3.17599	2.40639	2.8664	3.15486	3.10365	3.82927	4.06959	3.55084	4.04534	3.7079	3.52737	3.89595	4.24359	4.50895	5.07596	5.59697	6.04034	6.54749	6.92863
250	587	1	1	1	All Ages	Diabetes mellitus	Australia	Deaths	Number	Male	410.988	395.97	408.153	389.051	398.371	427.431	447.218	448.649	428.753	459.908	492.154	520.32	565.073	568.334	610.245	603.423	696.203	712.125	889.201	790.984	813.303	808.359	849.528	858.459	898.644	842.775	798.786	747.99	839.894	702.885	797.834	815.56	833.05	849.98	884.205	914.042	945.449	990.406	1019.75
4	589	1	1	1	Post Neonatal	Chronic kidney disease	Australia	Deaths	Number	Male																															1.63	1.63181	1.65261	1.68549	1.66072	1.73901	1.63923	1.60173	1.62509
35	589	1	1	1	0	Chronic kidney disease	Australia	Deaths	Number	Male	1.09634	2.15727	2.15189	2.13674	2.15387	3.22466	2.16067	0	1.07807	0	1.06547	2.10787	2.12508	2.10537	1.06733	1.05737	0	2.12018	3.58761	3.98051	0.894159	0.412446	0.894555	1.71456	1.72171	0	0	1.79094	0.89491	0.413048
5	589	1	1	1	1 to 4	Chronic kidney disease	Australia	Deaths	Number	Male	5.63882	3.27154	8.68785	7.76241	7.54674	7.59948	4.32926	4.48507	5.54672	4.35523	1.09256	2.19574	5.37883	2.15465	3.31793	2.18956	2.17262	0	0.849216	1.33424	0.916431	1.31637	1.3378	1.32224	0.417244	0.906884	0.900143	3.14543	0	3.35704	0.680977	0.645164	0.640288	0.630854	0.615174	0.606552	0.559695	0.538356	0.53059
6	589	1	1	1	5 to 9	Chronic kidney disease	Australia	Deaths	Number	Male	6.60064	4.27402	8.50599	3.18213	2.09865	5.48912	1.07857	4.31117	4.38143	3.19251	1.06761	2.13307	2.15101	1.1054	2.15077	2.13084	1.09565	0	0.416924	1.24278	0	1.3167	0	0.413989	0.414703	0.412745	0	0	0	1.03929	0.405898	0.399569	0.38904	0.347652	0.301165	0.299129	0.263573	0.249135	0.25918
7	589	1	1	1	10 to 14	Chronic kidney disease	Australia	Deaths	Number	Male	4.15114	4.23618	4.29808	6.43606	5.34894	4.47457	5.52686	4.31534	2.13588	1.15858	3.32776	2.19226	1.09276	4.42131	2.25137	3.31887	4.4883	1.10521	0.418084	0.827509	0	0.831986	0.837124	0	0.414715	1.33365	0.423347	0.423543	0.425643	1.01443	0.407022	0.405185	0.425454	0.40145	0.408532	0.387233	0.362786	0.330614	0.328252
8	589	1	1	1	15 to 19	Chronic kidney disease	Australia	Deaths	Number	Male	5.20022	8.22402	9.20758	9.35741	10.2366	7.36396	8.45047	3.14728	7.38467	11.4499	7.35995	8.39429	6.33552	3.13977	6.33775	9.36961	9.38536	0	4.57693	2.77449	0.927665	1.81399	2.7698	1.8218	3.71405	1.85662	2.76224	3.72223	0.938953	0.000377	1.06387	0.997471	0.951758	0.876719	0.859874	0.886397	0.900269	0.89453	0.914286
9	589	1	1	1	20 to 24	Chronic kidney disease	Australia	Deaths	Number	Male	22.6416	15.336	12.2406	14.3824	13.4981	13.3842	10.2511	8.27866	17.5925	8.35985	8.22645	9.35668	11.2358	10.1994	9.22422	8.26781	9.27975	9.32516	5.52342	2.74176	6.43858	8.31247	3.72152	0.926351	1.82203	2.7902	3.69343	4.59131	1.81124	3.38445	2.01855	1.98931	2.03018	1.97582	1.98654	2.0021	1.88181	1.80976	1.83112
10	589	1	1	1	25 to 29	Chronic kidney disease	Australia	Deaths	Number	Male	24.7596	27.0844	15.5088	17.5222	26.2624	21.977	19.6065	16.5256	15.5428	9.4396	11.3552	11.2729	10.2615	21.4221	8.48038	12.2737	9.41843	7.25154	10.055	7.42307	2.76947	3.67287	3.67016	5.56453	6.43536	1.85795	6.45642	5.58439	2.79215	2.79835	2.26007	2.25155	2.31809	2.26894	2.23552	2.32697	2.34251	2.38421	2.57395
11	589	1	1	1	30 to 34	Chronic kidney disease	Australia	Deaths	Number	Male	41.5258	27.318	27.7512	29.822	26.2435	32.1895	19.1252	24.1984	22.8668	23.857	17.6135	15.5282	9.3677	11.5883	15.5146	10.5026	14.7781	4.18357	5.54362	7.42207	4.60171	5.51711	2.77481	5.55907	3.67835	2.77779	7.40014	6.51649	3.68728	4.21639	2.67459	2.66158	2.69109	2.64692	2.71324	2.72594	2.63624	2.67056	2.81052
12	589	1	1	1	35 to 39	Chronic kidney disease	Australia	Deaths	Number	Male	39.9267	38.9218	34.2003	36.8126	28.4422	29.8007	26.6343	34.5125	35.2236	15.7357	27.1281	27.0573	19.5975	15.5089	23.1454	20.907	10.547	14.9452	11.1351	7.38793	8.30322	7.31676	6.47717	2.79278	9.18662	3.6788	2.74465	6.49997	5.51811	7.58868	3.81784	3.74819	3.81475	3.75079	3.82541	3.88907	3.89805	3.91728	3.97797
13	589	1	1	1	40 to 44	Chronic kidney disease	Australia	Deaths	Number	Male	46.0512	49.0991	53.1385	57.0513	33.5493	44.4214	39.8572	45.3238	46.738	26.2476	37.4988	24.9433	28.9154	26.1403	15.807	24.0425	21.1373	17.9099	21.2608	10.1877	10.1164	12.8965	9.20498	10.0686	7.34603	6.46452	13.793	10.128	6.42312	7.70728	5.8555	5.55718	5.50147	5.41735	5.43414	5.38785	5.39303	5.52394	5.97605
14	589	1	1	1	45 to 49	Chronic kidney disease	Australia	Deaths	Number	Male	54.2396	59.2749	57.6687	76.6134	52.1431	52.0762	51.0212	49.9949	49.9059	39.6472	33.0028	41.0711	34.047	28.7715	27.0504	34.4961	21.0035	27.0235	24.8751	26.8276	15.6734	18.3287	21.127	19.2979	19.3179	15.5988	11.9283	15.6317	14.656	13.7265	11.7441	10.874	10.5268	9.83724	9.56967	9.31563	8.76024	8.75609	8.5076
15	589	1	1	1	50 to 54	Chronic kidney disease	Australia	Deaths	Number	Male	57.3764	82.5493	60.081	77.9711	64.5479	56.42	69.6078	52.759	44.5292	56.0837	48.4255	40.0428	32.0476	49.1744	54.0583	35.3316	51.5251	42.4179	34.9008	29.4522	29.3911	20.2092	25.8383	18.2498	28.4032	22.9728	29.4106	22.9781	11.9078	27.4228	21.075	19.9435	18.6445	17.4289	15.9696	14.8939	13.8476	13.4505	12.9923
16	589	1	1	1	55 to 59	Chronic kidney disease	Australia	Deaths	Number	Male	79.681	81.7129	87.9076	86.8167	60.1016	62.3634	60.3052	55.1576	58.9774	57.9435	54.5714	59.666	38.0285	42.2364	52.6459	57.5485	47.1794	53.5665	37.7055	43.2532	50.4785	40.38	30.16	34.8679	32.9142	25.6212	33.0066	15.6157	27.5164	29.9363	29.1279	28.8316	28.7445	27.971	26.9991	25.7891	23.868	22.4866	21.0784
17	589	1	1	1	60 to 64	Chronic kidney disease	Australia	Deaths	Number	Male	116.284	127.077	99.0013	89.1172	79.3638	70.9953	65.5112	71.532	69.2135	51.3757	61.9647	63.7345	54.476	58.6082	49.4611	50.5723	43.0977	55.5185	50.3259	45.8436	49.4282	44.8519	58.7898	44.0058	50.345	42.0796	41.1565	38.4696	26.599	45.2226	40.9276	40.74	42.8698	42.875	43.1188	43.5463	41.7987	40.877	40.6846
18	589	1	1	1	65 to 69	Chronic kidney disease	Australia	Deaths	Number	Male	111.347	113.509	97.2482	102.362	104.416	94.082	85.5405	87.2627	76.974	63.0609	52.8143	50.5007	62.7639	56.4486	55.9237	57.8653	57.4186	59.4035	70.5278	49.5777	54.1024	46.677	46.8247	69.6446	49.3274	50.2166	57.6971	55.9581	59.3883	67.9332	71.1933	70.0403	69.9889	66.813	63.3582	62.7362	62.507	63.8744	65.2856
19	589	1	1	1	70 to 74	Chronic kidney disease	Australia	Deaths	Number	Male	121.619	98.8977	94.4873	79.1017	79.4007	78.8195	69.1224	81.8208	73.9946	75.1014	63.0943	75.7114	58.7835	51.5464	60.9975	46.37	52.4858	42.2201	60.1489	46.6683	64.0554	50.2156	52.8213	57.3845	73.1008	69.1973	59.5653	70.3387	55.7194	83.6592	89.152	90.0455	92.6448	93.375	95.2038	96.0759	94.9949	94.8549	94.0489
20	589	1	1	1	75 to 79	Chronic kidney disease	Australia	Deaths	Number	Male	108.602	86.2146	80.947	65.23	80.7743	57.115	75.7698	60.0526	56.5584	60.6172	57.1838	56.075	44.5539	61.1146	67.2714	51.6412	49.3776	53.4835	71.9193	58.4754	57.3591	59.33	68.3185	57.4858	53.8459	72.8098	76.7901	64.042	64.5393	74.9319	121.805	123.17	127.807	129.661	135.329	141.015	144.222	149.758	158.085
36	589	1	1	1	80 plus	Chronic kidney disease	Australia	Deaths	Number	Male	142.465	139.259	110.333	112.1	102.176	102.327	97.2557	64.2643	68.3986	69.3232	59.4171	65.2216	69.5933	68.599	71.1738	58.2449	83.7629	71.2456
30	589	1	1	1	80 to 84	Chronic kidney disease	Australia	Deaths	Number	Male																			61.9437	46.3027	59.0087	55.4384	49.1279	37.0953	58.5807	51.1639	50.2204	58.2862	55.5941	89.973	110.447	115.245	120.281	124.399	132.648	140.357	144.577	152.263	163.092
31	589	1	1	1	85 to 89	Chronic kidney disease	Australia	Deaths	Number	Male																			26.4612	25.3122	25.2256	26.3974	23.2911	30.2474	30.6775	28.6618	38.7592	40.2112	43.4968	71.672	77.1434	78.0068	81.161	82.413	88.0516	96.0044	100.241	107.549	115.662
32	589	1	1	1	90 to 94	Chronic kidney disease	Australia	Deaths	Number	Male																			9.87318	9.44451	9.41191	9.90294	8.69934	11.2716	11.5614	10.9725	15.1477	16.2686	18.4714	32.9638	37.5662	39.1212	41.2836	41.2014	42.8792	43.8874	43.4326	44.9968	48.0039
235	589	1	1	1	95 plus	Chronic kidney disease	Australia	Deaths	Number	Male																			2.6389	2.52433	2.51551	2.75526	2.46605	3.14876	3.21354	3.04559	4.22961	4.50319	5.02594	8.92061	9.20592	9.96735	10.8292	11.3724	12.6232	13.762	14.4659	15.4291	16.6644
250	589	1	1	1	All Ages	Chronic kidney disease	Australia	Deaths	Number	Male	989.206	968.417	863.365	873.777	778.304	744.123	711.154	667.942	657.042	576.949	546.209	557.205	490.755	514.285	525.879	486.13	488.153	461.72	514.687	429.004	451.617	417.894	419.152	412.883	446.438	414.419	456.085	444.705	405.406	577.881	640.202	646.272	665.196	667.349	685.79	707.633	712.593	734.216	764.933
6	626	1	1	1	5 to 9	Musculoskeletal disorders	Australia	Deaths	Number	Male																															0.373973	0.370716	0.364196	0.332533	0.29604	0.294981	0.268939	0.260072	0.273539
7	626	1	1	1	10 to 14	Musculoskeletal disorders	Australia	Deaths	Number	Male																															0.762083	0.775403	0.814592	0.788433	0.794645	0.778276	0.738623	0.689278	0.695832
8	626	1	1	1	15 to 19	Musculoskeletal disorders	Australia	Deaths	Number	Male																														1.07136	0.814916	0.783193	0.767993	0.731533	0.724649	0.746393	0.762568	0.767291	0.805706
9	626	1	1	1	20 to 24	Musculoskeletal disorders	Australia	Deaths	Number	Male																														0.027105	0.834323	0.848735	0.888026	0.874913	0.878038	0.887395	0.855257	0.84082	0.857417
10	626	1	1	1	25 to 29	Musculoskeletal disorders	Australia	Deaths	Number	Male																														1.00994	0.885474	0.903639	0.935169	0.92105	0.900128	0.940712	0.943331	0.976046	1.05869
11	626	1	1	1	30 to 34	Musculoskeletal disorders	Australia	Deaths	Number	Male																														2.02222	0.865476	0.878982	0.894919	0.889276	0.905798	0.923281	0.907524	0.931983	1.00077
12	626	1	1	1	35 to 39	Musculoskeletal disorders	Australia	Deaths	Number	Male																														1.03563	0.996792	1.02606	1.06562	1.07804	1.08409	1.12521	1.14164	1.15763	1.22492
13	626	1	1	1	40 to 44	Musculoskeletal disorders	Australia	Deaths	Number	Male																														1.0055	1.89816	1.86947	1.87794	1.87366	1.88303	1.90879	1.97726	2.0711	2.24162
14	626	1	1	1	45 to 49	Musculoskeletal disorders	Australia	Deaths	Number	Male																														3.10626	2.74552	2.57893	2.61303	2.47092	2.44101	2.43607	2.45053	2.50528	2.57017
15	626	1	1	1	50 to 54	Musculoskeletal disorders	Australia	Deaths	Number	Male																														4.04342	5.05926	4.90628	4.8217	4.47843	4.24733	4.07706	3.93711	3.91522	4.10447
16	626	1	1	1	55 to 59	Musculoskeletal disorders	Australia	Deaths	Number	Male																														12.1928	8.47736	8.86973	9.04287	8.91074	8.7105	8.2559	8.11982	8.08686	8.20053
17	626	1	1	1	60 to 64	Musculoskeletal disorders	Australia	Deaths	Number	Male																														12.3299	11.8943	12.196	12.8257	13.4029	13.8709	13.9138	14.2278	14.2886	14.7855
18	626	1	1	1	65 to 69	Musculoskeletal disorders	Australia	Deaths	Number	Male																														21.2931	19.6539	20.0312	20.3314	19.3736	18.6491	18.3894	18.6133	19.1525	19.7768
19	626	1	1	1	70 to 74	Musculoskeletal disorders	Australia	Deaths	Number	Male																														20.2189	21.3005	22.2988	23.396	23.4306	23.8998	24.6171	23.9938	24.201	24.885
20	626	1	1	1	75 to 79	Musculoskeletal disorders	Australia	Deaths	Number	Male																														21.4979	17.0499	17.8804	18.8419	19.4248	19.8776	20.7372	21.3254	22.2201	23.4353
30	626	1	1	1	80 to 84	Musculoskeletal disorders	Australia	Deaths	Number	Male																														7.20069	10.0521	10.7071	11.6915	12.6131	13.1192	14.1399	14.5174	15.5647	16.6824
31	626	1	1	1	85 to 89	Musculoskeletal disorders	Australia	Deaths	Number	Male																														3.48693	5.97183	6.01926	6.12498	6.29863	6.69059	7.21555	7.65919	8.23374	9.02508
32	626	1	1	1	90 to 94	Musculoskeletal disorders	Australia	Deaths	Number	Male																														1.36843	2.76568	2.88636	2.97338	3.00282	3.12241	3.16989	3.18027	3.30066	3.55513
235	626	1	1	1	95 plus	Musculoskeletal disorders	Australia	Deaths	Number	Male																														0.370805	0.668799	0.730357	0.78285	0.820679	0.898273	0.972149	1.02936	1.09889	1.19636
250	626	1	1	1	All Ages	Musculoskeletal disorders	Australia	Deaths	Number	Male																														113.368	113.07	116.561	121.054	121.717	122.993	125.529	126.649	130.262	136.375
2	640	1	1	1	Early Neonatal	Other non-communicable diseases	Australia	Deaths	Number	Male																															225.747	220.365	217.096	207.422	201.758	198.257	178.999	170.195	165.546
3	640	1	1	1	Late Neonatal	Other non-communicable diseases	Australia	Deaths	Number	Male																															69.2023	69.1952	69.2012	66.8164	66.6281	68.7915	65.0822	62.1343	60.8647
4	640	1	1	1	Post Neonatal	Other non-communicable diseases	Australia	Deaths	Number	Male																															340.876	348.389	362.542	360.573	360.33	366.647	352.034	341.38	330.618
35	640	1	1	1	0	Other non-communicable diseases	Australia	Deaths	Number	Male	375.191	423.092	470.854	466.331	448.31	467.24	494.668	500.517	485.313	506.481	519.232	522.766	522.866	504.449	486.514	425.995	410.457	401.801	453.982	505.851	538.837	506.022	514.617	508.069	555.233	518.675	557.06	578.571	554.15	592.139
5	640	1	1	1	1 to 4	Other non-communicable diseases	Australia	Deaths	Number	Male	51.5185	45.8288	74.8464	76.2507	77.5061	79.8467	68.7518	71.4047	64.0169	58.536	61.8418	76.9289	47.1627	54.6867	63.501	42.5223	54.229	44.4191	57.7521	56.6193	79.2303	65.7675	78.5898	74.9906	63.3954	68.0663	64.4837	60.4578	54.832	30.2127	37.6065	36.4571	36.3858	36.8126	36.3258	36.4402	34.6385	33.7538	33.1355
6	640	1	1	1	5 to 9	Other non-communicable diseases	Australia	Deaths	Number	Male	19.6848	17.1048	13.8222	15.6577	20.9202	15.1167	21.5714	8.62234	25.028	17.9217	26.4357	28.7204	18.0271	25.1605	34.1289	23.2698	28.1386	17.3083	22.7956	26.3506	31.8728	17.2832	24.5794	23.8433	24.0649	19.7403	23.0698	19.4779	21.3037	16.2036	12.7845	12.3009	12.0411	11.4846	10.1802	10.2468	9.74603	9.55702	9.65171
7	640	1	1	1	10 to 14	Other non-communicable diseases	Australia	Deaths	Number	Male	12.4534	5.21867	11.8196	9.65409	13.7526	17.6396	9.86048	8.28767	16.8401	14.9694	18.3283	17.3717	15.8702	26.0007	18.7998	10.7991	14.4086	10.8843	25.5872	15.2028	12.7444	16.0795	18.1545	16.9112	11.3683	15.6954	10.6301	20.8995	13.3122	12.1708	10.7134	11.1513	11.6371	11.2512	11.4008	11.0034	10.3169	9.69623	9.4395
8	640	1	1	1	15 to 19	Other non-communicable diseases	Australia	Deaths	Number	Male	7.42221	4.99242	10.812	7.12444	6.58086	18.0317	14.3322	10.789	7.68872	15.7555	16.2135	12.1427	10.4033	19.4333	16.7127	19.3308	11.163	12.802	17.6741	13.6398	21.0954	11.4919	14.6882	5.20555	14.7218	15.5869	13.7451	17.8905	18.9619	15.3572	11.5245	11.5421	11.5201	11.1629	11.1733	11.7074	12.1631	12.4637	12.5827
9	640	1	1	1	20 to 24	Other non-communicable diseases	Australia	Deaths	Number	Male	6.17498	14.7498	5.67985	11.4406	9.94741	8.38314	8.92323	5.31535	10.3432	8.50241	11.1595	11.5841	14.1492	10.6283	15.7765	12.4017	14.7281	12.2868	18.4715	13.6417	11.3596	14.6036	11.5646	12.5493	18.7919	5.27009	12.6674	12.7788	16.299	10.4585	9.44758	9.57573	9.77522	9.92852	10.1465	10.5192	10.4158	10.2337	10.1745
10	640	1	1	1	25 to 29	Other non-communicable diseases	Australia	Deaths	Number	Male	5.88519	7.28612	6.63827	10.4478	11.7106	10.162	7.95059	10.0235	14.2064	11.3824	3.2377	7.31925	7.61452	5.23967	9.96614	10.5071	8.65748	7.24574	10.2667	8.46545	8.32608	6.24988	14.4133	8.45745	5.2878	13.7336	11.7196	6.42128	11.7782	4.7488	7.89638	8.16514	8.20966	8.47082	8.73081	9.20193	9.4055	9.47109	9.70115
11	640	1	1	1	30 to 34	Other non-communicable diseases	Australia	Deaths	Number	Male	3.75765	8.83019	5.42099	9.01297	12.3753	6.78221	12.229	9.48933	5.61707	4.03698	9.60892	3.52402	5.22446	2.91239	9.44739	8.80354	12.1494	14.3988	7.38385	8.41417	5.12716	3.14601	7.29902	3.21166	11.5239	6.29074	4.2521	6.38894	6.50509	7.35623	6.90648	7.11479	7.36654	7.50584	7.84499	7.99479	7.89464	8.0834	8.31979
12	640	1	1	1	35 to 39	Other non-communicable diseases	Australia	Deaths	Number	Male	4.2435	10.3155	9.47952	6.48556	7.6891	12.2735	13.7554	7.47438	10.5149	12.8763	2.35268	11.7356	13.5601	10.8863	11.0629	8.38309	4.39411	7.90436	5.22016	3.20793	8.45549	7.30802	7.32842	6.35067	5.40628	3.19524	2.11728	2.17427	5.33416	7.51014	5.95127	6.04125	6.34259	6.46147	6.78409	7.00148	7.02692	7.04471	7.51973
13	640	1	1	1	40 to 44	Other non-communicable diseases	Australia	Deaths	Number	Male	8.43384	10.3783	11.9404	15.4876	7.38759	8.10198	13.5422	12.5551	10.6952	12.3924	13.1834	13.1781	7.4005	6.18099	12.6618	13.6401	14.7229	12.1502	7.42125	2.11594	15.7793	3.14978	13.6616	2.11801	7.48225	5.26466	8.44486	6.40571	7.4501	4.6585	4.84133	4.90739	4.98993	5.17988	5.45706	5.50135	5.56164	5.97326	6.61439
14	640	1	1	1	45 to 49	Other non-communicable diseases	Australia	Deaths	Number	Male	9.38733	13.7602	6.29103	8.39599	10.4286	9.37371	15.6184	10.4156	10.3971	12.5202	9.28203	6.16066	11.3489	12.3306	9.33062	7.31736	5.25087	10.3936	8.34452	5.25216	9.44722	10.4275	5.2308	7.38283	14.802	4.21847	10.5409	8.49247	10.6176	9.28632	5.02021	4.96006	5.32726	5.28005	5.50232	5.65151	5.68133	5.90026	6.20497
15	640	1	1	1	50 to 54	Other non-communicable diseases	Australia	Deaths	Number	Male	7.30236	7.31449	9.32292	9.35653	7.28766	11.493	6.23335	17.5863	10.3556	15.5788	12.3639	10.2674	9.30415	10.2447	11.4085	14.5483	7.21351	9.31124	15.6232	8.28289	10.3411	4.15344	8.3024	9.35205	12.5086	2.10266	13.5797	9.35741	7.27254	4.07638	5.98013	5.81962	6.02059	5.72386	5.73505	5.57965	5.4197	5.38259	5.85037
16	640	1	1	1	55 to 59	Other non-communicable diseases	Australia	Deaths	Number	Male	5.24197	3.13802	1.04652	9.30179	4.14494	9.35451	8.31777	7.28497	17.5898	17.59	10.2965	10.2872	14.3857	8.24125	10.2877	13.3595	10.2564	5.15062	12.3701	11.3709	9.27212	12.3984	16.4725	13.4492	13.4438	8.30572	15.524	8.32192	10.2831	5.30202	9.21311	9.30704	9.4902	9.36536	9.21558	8.92344	8.99096	8.87314	8.68824
17	640	1	1	1	60 to 64	Other non-communicable diseases	Australia	Deaths	Number	Male	1.0476	8.40713	8.33695	3.10927	5.22158	10.4405	4.16002	5.18348	5.16519	5.13757	6.19647	7.19583	8.23911	6.16928	5.13014	8.2567	5.13068	8.36793	9.25311	10.3117	9.24139	13.3354	15.3901	14.3662	8.24113	9.27604	12.3394	9.22283	7.17756	3.56336	8.11369	8.33171	8.54899	8.85243	8.98589	9.00653	9.38382	9.57367	9.98689
18	640	1	1	1	65 to 69	Other non-communicable diseases	Australia	Deaths	Number	Male	3.15362	6.31833	4.18454	9.42561	11.4926	5.23059	9.39542	8.31237	3.12057	5.17184	3.10713	7.21499	6.17394	7.18611	3.09367	7.23353	10.2554	5.12099	9.22394	5.14562	10.2736	10.2476	7.13726	14.3776	5.12801	7.16074	5.15156	11.2902	10.2868	3.50657	8.07758	8.17462	8.05542	7.98573	7.6342	7.86849	8.11186	8.94828	9.69583
19	640	1	1	1	70 to 74	Other non-communicable diseases	Australia	Deaths	Number	Male	4.28657	5.30599	5.29173	3.17864	7.3376	6.32749	9.4723	7.36813	5.21862	7.31391	10.3592	6.22569	3.09455	4.12639	9.27134	5.1532	5.14679	5.15124	7.17245	6.17201	6.16865	7.18954	5.13213	4.11985	8.25842	6.13859	7.16303	5.14036	7.17787	2.31177	4.00526	4.24819	4.50556	4.75929	4.92249	5.24901	5.71163	5.92763	6.28083
20	640	1	1	1	75 to 79	Other non-communicable diseases	Australia	Deaths	Number	Male	5.52556	3.26227	3.19528	1.0521	4.27745	2.20256	6.39875	3.18602	4.21485	2.09025	1.04775	7.30328	5.20571	4.14839	9.30747	9.39638	5.14582	8.2388	5.17117	6.18727	3.10149	4.11896	1.03919	4.1451	7.25401	10.2785	6.16407	3.10635	5.14438	5.66754	5.2318	5.3682	5.71759	6.08534	6.46156	6.99696	7.73377	8.15938	9.09007
36	640	1	1	1	80 plus	Other non-communicable diseases	Australia	Deaths	Number	Male	8.30351	3.55802	4.56502	6.84646	6.76748	3.27491	7.85708	5.45453	6.50713	3.30075	9.57087	9.78153	4.24557	4.23421	15.8859	2.09352	7.2882	3.13372
30	640	1	1	1	80 to 84	Other non-communicable diseases	Australia	Deaths	Number	Male																			5.19815	4.17333	3.14085	0	5.19363	2.09063	2.06882	2.071	2.06434	2.06808	2.06531	3.35966	5.1718	5.44686	5.72408	6.01812	6.56235	7.21741	7.89601	8.59723	9.45167
31	640	1	1	1	85 to 89	Other non-communicable diseases	Australia	Deaths	Number	Male																			0	0	2.11981	0.741485	0.006778	2.18048	0.013527	2.08008	0.734418	2.03372	2.00182	0.855103	3.73263	3.77121	3.86413	4.07925	4.34976	4.80325	5.40195	5.94162	6.7054
32	640	1	1	1	90 to 94	Other non-communicable diseases	Australia	Deaths	Number	Male																			0	0	0.812281	0.23516	0.002541	0.758864	0.00511	0.816227	0.242854	0.843433	0.871027	0.415072	2.08198	2.16766	2.25533	2.37339	2.46895	2.55715	2.71818	2.89188	3.18288
235	640	1	1	1	95 plus	Other non-communicable diseases	Australia	Deaths	Number	Male																			0	0	0.241912	0.074643	0.000734	0.238822	0.001438	0.251653	0.077162	0.259508	0.263301	0.124933	0.565304	0.608681	0.650058	0.706694	0.777275	0.859536	0.972521	1.06205	1.18785
250	640	1	1	1	All Ages	Other non-communicable diseases	Australia	Deaths	Number	Male	539.014	598.861	663.547	678.559	673.138	701.275	733.037	709.27	712.832	731.557	743.817	769.707	724.276	722.259	752.286	643.011	628.736	596.069	698.911	710.405	796.988	714.024	768.804	734.168	789	724.218	781.771	791.602	773.088	739.284	800.691	803.409	817.266	804.299	799.376	808.025	771.306	751.244	740.493
2	687	1	1	1	Early Neonatal	Injuries	Australia	Deaths	Number	Male																															2.88939	2.74392	2.6728	2.50899	2.40689	2.35139	2.12607	2.04611	2.00834
3	687	1	1	1	Late Neonatal	Injuries	Australia	Deaths	Number	Male																															2.71955	2.65566	2.62649	2.50376	2.45353	2.53697	2.39237	2.33033	2.27972
4	687	1	1	1	Post Neonatal	Injuries	Australia	Deaths	Number	Male																															34.2585	34.2015	34.8043	34.6608	33.5921	34.1069	31.9215	31.5928	31.0632
35	687	1	1	1	0	Injuries	Australia	Deaths	Number	Male	79.6626	95.1172	84.2462	88.6736	65.5521	88.6312	72.8871	83.6636	95.0692	109.49	103.007	101.194	111.587	94.474	123.396	87.2872	102.512	100.671	88.3244	77.5463	106.884	96.3271	103.355	82.3149	78.3054	64.5394	67.471	66.3271	71.0419	54.7796
5	687	1	1	1	1 to 4	Injuries	Australia	Deaths	Number	Male	195.801	233.763	219.301	201.355	234.933	239.813	225.23	221.987	189.377	213.874	200.829	200.28	200.135	181.308	196.975	224.279	214.58	198.47	175.324	175.795	198.927	193.463	239.379	241.535	247.498	245.393	206.194	183.364	189.407	150.522	167.799	161.512	162.19	160.829	154.93	154.06	143.104	137.251	131.722
6	687	1	1	1	5 to 9	Injuries	Australia	Deaths	Number	Male	125.963	116.659	123.503	147.216	148.173	134.546	137.04	160.797	152.84	155.992	156.872	131.446	149.515	147.668	163.309	130.201	132.831	148.402	155.718	174.621	155.818	177.138	136.456	156.534	150.532	143.863	145.981	173.106	116.817	123.004	124.637	123.16	119.172	106.851	92.5349	91.4951	80.6443	75.6268	76.1089
7	687	1	1	1	10 to 14	Injuries	Australia	Deaths	Number	Male	116.888	118.897	115.109	97.865	110.395	117.961	116.097	141.378	127.958	141.342	142.743	159.674	127.532	158.191	164.366	171.687	163.235	155.555	163.365	169.023	146.926	177.881	143.652	150.286	165.524	155.446	170.23	159.149	141.381	133.908	131.222	130.083	134.676	126.883	126.725	119.537	112.404	102.509	98.9016
8	687	1	1	1	15 to 19	Injuries	Australia	Deaths	Number	Male	254.921	318.984	326.61	316.569	319.043	362.419	293.997	373.225	354.39	410.146	388.844	392.862	408.22	451.785	465.501	550.445	595.567	575.838	654.837	604.424	713.639	781.47	719.25	785.851	843.474	823.002	808.725	813.96	817.39	719.548	698.278	662.927	633.271	588.797	572.405	585.002	590.483	588.196	589.504
9	687	1	1	1	20 to 24	Injuries	Australia	Deaths	Number	Male	496.546	523.847	495.005	431.6	437.228	399.686	439.882	432.501	465.422	421.005	445.375	453.406	508.933	479.373	533.531	547.054	597.653	667.412	737.036	734.692	855.727	870.919	825.408	861.058	856.653	830.574	831.077	921.448	974.825	890.971	849.551	850.918	862.984	848.767	840.555	843.577	807.433	788.026	769.31
10	687	1	1	1	25 to 29	Injuries	Australia	Deaths	Number	Male	323.847	386.487	431.176	398.725	418.561	422.854	403.063	396.912	378.762	343.835	352.064	355.394	364.83	356.267	354.281	400.731	404.07	449.293	430.143	465.719	491.644	530.11	459.703	521.902	556.336	566.33	501.092	596.755	611.89	597.033	604.22	612.394	628	615.931	601.653	625.908	632.929	647.654	671.127
11	687	1	1	1	30 to 34	Injuries	Australia	Deaths	Number	Male	230.121	274.821	290.207	335.828	337.159	366.519	393.251	431.021	372.862	403.343	369.991	366.509	392.877	364.537	402.374	365.82	323.51	362.931	355.222	373.184	344.856	395.221	371.053	371.323	388.02	418.153	421.492	425.741	449.148	449.331	469.253	473.654	480.28	477.009	486.418	493.152	486.726	494.926	511.397
12	687	1	1	1	35 to 39	Injuries	Australia	Deaths	Number	Male	312.091	312.159	322.804	298.606	310.016	301.222	319.926	374.251	354.44	398.372	374.845	390.738	399.487	401.043	403.087	448.697	438.924	412.553	380.969	369.098	384.947	407.601	345.369	361.135	349.372	381.626	382.521	343.211	369.869	342.736	377.523	380.01	385.07	387.319	391.386	402.848	415.557	416.368	416.198
13	687	1	1	1	40 to 44	Injuries	Australia	Deaths	Number	Male	297.218	330.486	333.83	303.236	336.092	341.21	341.821	367.461	331.181	339.896	336.071	383.379	370.564	388.672	467.859	438.883	456.791	506.001	426.153	459.444	445.198	369.743	395.082	375.849	365.09	394.164	329.068	349.624	347.688	306.592	336.981	330.227	323.669	323.151	329.833	339.1	353.528	365.624	382.583
14	687	1	1	1	45 to 49	Injuries	Australia	Deaths	Number	Male	254.372	315.718	328.278	311.063	308.798	312.878	344.848	373.617	391.977	363.426	388.615	403.673	384.005	417.993	398.538	410.488	384.866	432.758	411.96	419.094	437.65	426.454	458.013	432.275	437.054	387.287	368.566	390.595	340.053	357.512	319.159	300.618	292.94	280.477	277.89	280.664	281.748	285.981	285.428
15	687	1	1	1	50 to 54	Injuries	Australia	Deaths	Number	Male	277.077	273.368	304.584	302.611	290.516	311.864	330.988	344.901	364.302	347.234	319.611	390.97	413.38	401.215	472.405	437.751	456.95	425.858	354.92	334.154	413.577	401.999	362.858	353.612	395.561	362.05	356.417	377.002	350.493	344.942	328.733	315.849	300.775	289.378	272.608	261.698	256.579	256.399	255.81
16	687	1	1	1	55 to 59	Injuries	Australia	Deaths	Number	Male	286.126	297.34	303.838	311.78	326.675	334.476	317.845	361.729	327.799	361.655	318.155	368.444	368.07	385.3	412.625	394.456	433.369	466.267	400.446	353.781	366.673	356.631	353.671	331.962	341.372	347.783	339.244	334.471	305.182	320.35	311.52	309.752	306.081	304.599	295.77	290.187	281.22	272.646	258.393
17	687	1	1	1	60 to 64	Injuries	Australia	Deaths	Number	Male	313.593	364.008	387.855	371.675	344.232	350.771	362.298	358.583	362.673	322.835	323.85	352.738	375.115	399.949	387.802	389.556	358.176	432.799	317.539	323.841	317.451	280.482	305.562	330.454	297.6	300.441	288.966	289.309	285.056	265.522	240.21	240.211	246.542	253.18	256.28	261.205	257.785	255.113	254.956
18	687	1	1	1	65 to 69	Injuries	Australia	Deaths	Number	Male	353.707	371.918	347.309	384.856	385.906	416.02	389.535	397.725	418.449	423.26	400.083	421.217	394.884	397.905	399.034	409.621	415.315	471.254	236.613	255.235	237.105	250.045	265.25	257.932	257.369	252.718	275.768	282.13	236.567	239.251	232.82	231.362	231.311	224.865	215.878	217.379	222.17	228.268	234.765
19	687	1	1	1	70 to 74	Injuries	Australia	Deaths	Number	Male	318.453	371.474	377.652	364.76	401.204	411.925	414	393.463	406.017	403.786	455.853	507.66	480.54	490.964	490.377	479.019	440.412	486.073	214.244	227.173	217.287	230.172	211.755	223.662	227.104	217.421	221.599	218.352	213.99	216.949	204.036	209.879	215.455	218.469	223.578	227.412	227.43	228.481	223.989
20	687	1	1	1	75 to 79	Injuries	Australia	Deaths	Number	Male	347.553	363.197	353.856	370.839	401.073	387.288	430.254	461.192	409.551	463.092	482.811	442.837	470.955	493.467	535.595	514.184	511.609	536.263	209.337	174.527	210.488	191.975	198.641	172.09	190.853	177.361	176.857	183.236	182.507	183.906	172.658	177.172	184.415	188.159	192.703	198.503	206.213	212.797	219.798
36	687	1	1	1	80 plus	Injuries	Australia	Deaths	Number	Male	635.908	707.52	678.795	726.372	678.263	735.909	751.413	741.079	759.942	806.797	841.669	782.943	947.712	912.126	949.557	872.76	948.679	971.086
30	687	1	1	1	80 to 84	Injuries	Australia	Deaths	Number	Male																			153.196	149.567	181.843	161.564	174.733	161.661	159.491	144.059	162.608	104.466	124.399	143.428	126.508	133.763	139.981	144.02	149.593	154.869	158.95	166.218	171.929
31	687	1	1	1	85 to 89	Injuries	Australia	Deaths	Number	Male																			89.3967	87.5999	97.1518	103.956	104.055	96.1465	113.885	112.284	111.952	111.431	107.502	119.981	86.6043	87.4416	89.5085	90.2999	93.6656	100.117	104.45	110.197	114.797
32	687	1	1	1	90 to 94	Injuries	Australia	Deaths	Number	Male																			30.6892	30.5897	33.9855	36.6504	36.866	33.4	39.623	40.3039	41.3	41.4011	43.0416	49.8612	39.7456	41.2618	42.6581	42.5593	43.1928	43.5248	43.0477	43.9977	45.2733
235	687	1	1	1	95 plus	Injuries	Australia	Deaths	Number	Male																			7.10267	7.15839	7.98238	8.84868	9.19643	8.19566	9.55754	9.69958	10.2835	9.91174	10.2893	12.8969	9.9148	10.6796	11.367	11.8808	12.8422	13.8228	14.5264	15.2904	16.004
250	687	1	1	1	All Ages	Injuries	Australia	Deaths	Number	Male	5219.85	5775.76	5823.96	5763.63	5853.82	6035.99	6084.38	6415.49	6263.01	6429.38	6401.29	6605.36	6868.34	6922.24	7320.61	7272.92	7379.05	7799.48	5992.53	5966.27	6365.76	6448.65	6219.31	6309.18	6470.27	6374.5	6217.41	6374.99	6288.54	6023.02	5871.24	5822.48	5830.45	5723.1	5668.89	5743.06	5713.37	5727.54	5763.34
2	688	1	1	1	Early Neonatal	Transport injuries	Australia	Deaths	Number	Male																															0.324745	0.300871	0.29095	0.265043	0.252206	0.245425	0.213111	0.198918	0.190334
3	688	1	1	1	Late Neonatal	Transport injuries	Australia	Deaths	Number	Male																															0.556548	0.531477	0.526841	0.485076	0.477393	0.498663	0.453697	0.425791	0.404956
4	688	1	1	1	Post Neonatal	Transport injuries	Australia	Deaths	Number	Male																															9.12841	9.03874	9.36402	8.97044	8.88658	9.07853	8.26121	7.96526	7.54468
35	688	1	1	1	0	Transport injuries	Australia	Deaths	Number	Male	33.4096	45.319	40.6433	42.9261	27.0093	45.518	37.9138	42.5086	42.9387	58.5676	51.9997	54.4006	52.9789	46.8647	61.5734	44.8312	55.0722	50.6523	12.5939	15.5178	28.7668	21.0057	27.1854	11.9161	14.8693	10.6332	24.7284	10.4262	31.545	9.35188
5	688	1	1	1	1 to 4	Transport injuries	Australia	Deaths	Number	Male	66.3292	94.8832	73.1315	76.8493	96.4842	93.0255	100.738	87.5062	82.0252	68.041	69.843	64.3415	74.2748	74.7286	74.0481	101.949	92.366	90.4522	70.674	74.0752	95.8955	64.7712	102.393	74.343	78.7351	100.898	94.5852	69.8264	76.3897	64.8317	62.3691	59.7077	60.2918	57.5534	56.9176	55.8764	51.7859	48.2593	45.3931
6	688	1	1	1	5 to 9	Transport injuries	Australia	Deaths	Number	Male	54.8242	62.662	71.308	73.439	78.6121	63.4936	66.4405	81.4696	76.414	83.4832	88.2709	68.7417	85.3942	77.3779	93.4629	72.4744	73.3187	85.5559	82.7554	92.2796	89.2014	106.193	77.8002	103.992	73.8419	69.5727	84.7724	114.396	77.4129	80.4685	81.6417	80.2095	77.638	68.6401	59.8824	58.8732	51.7615	48.168	47.936
7	688	1	1	1	10 to 14	Transport injuries	Australia	Deaths	Number	Male	59.8505	55.7632	52.6207	60.8962	55.7197	61.3244	63.4569	80.2455	64.5671	85.4175	78.2529	102.443	76.5818	89.7321	99.1037	102.116	114.163	98.0735	90.6115	98.6659	89.3558	109.226	84.1406	105.068	93.6911	101.763	112.91	107.323	85.7656	76.1398	82.9306	81.8952	84.7067	78.6531	79.2859	74.4522	69.6139	63.1676	60.3197
8	688	1	1	1	15 to 19	Transport injuries	Australia	Deaths	Number	Male	191.17	220.147	221.152	220.329	234.246	277.788	213.422	266.573	265.365	316.015	297.932	290.058	306.222	335.101	355.596	427.435	457.774	459.102	500.713	475.954	568.199	595.091	558.072	620.732	681.56	663.609	632.386	627.869	640.848	537.83	493.362	466.509	441.519	404.751	388.305	391.317	388.735	380.653	373.845
9	688	1	1	1	20 to 24	Transport injuries	Australia	Deaths	Number	Male	377.641	392.331	372.004	312.393	314.155	293.159	322.351	313.596	327.743	318.377	331.087	322.645	386.837	339.884	375.085	404.146	449.457	484.698	542.833	533.833	629.043	615.053	561.167	600.765	610.501	599.839	587.974	658.376	688.988	590.6	522.167	520.444	522.117	506.157	495.757	491.301	461.215	440.717	420.875
10	688	1	1	1	25 to 29	Transport injuries	Australia	Deaths	Number	Male	220.698	263.373	271.346	240.581	262.394	281.62	236.438	241.969	225.77	207.202	224.187	224.853	208.28	190.233	213.714	235.78	258.793	262.889	268.35	279.043	278.916	328.681	266.09	317.638	315.776	326.838	255.753	357.417	356.52	341.78	311.753	314.409	320.57	307.858	296.15	303.965	302.832	302.712	309.637
11	688	1	1	1	30 to 34	Transport injuries	Australia	Deaths	Number	Male	145.844	178.259	150.445	195.5	184.006	213.089	208.882	263.812	182.816	225.125	211.208	205.082	207.506	186.171	222.134	198.936	177.236	182.899	172.88	218.135	183.265	209.933	182.345	202.753	192.035	200.277	207.892	211.043	242.467	208.922	211.76	212.329	214.85	207.714	210.311	210.888	203.095	201.3	205.197
12	688	1	1	1	35 to 39	Transport injuries	Australia	Deaths	Number	Male	167.847	167.998	181.339	147.468	174.123	161.109	183.678	167.896	171.89	203.82	185.505	203.951	184.637	186.824	203.4	220.538	221.29	193.472	177.059	185.95	181.63	187.748	150.131	170.812	150.126	193.146	168.555	158.893	168.161	150.578	157.071	156.136	155.144	150.897	150.902	152.268	153.738	150.408	147.02
13	688	1	1	1	40 to 44	Transport injuries	Australia	Deaths	Number	Male	160.277	177.467	165.905	151.069	150.533	189.467	163.894	180.341	154.572	174.791	167.558	176.751	157.649	183.785	208.756	200.286	222.089	226.356	179.174	203.08	199.341	153.038	149.259	156.199	154.949	178.542	133.663	150.447	143.528	123.808	133.147	129.291	124.25	120.56	121.285	122.416	124.685	125.416	129.477
14	688	1	1	1	45 to 49	Transport injuries	Australia	Deaths	Number	Male	136.716	148.572	160.428	143.233	148.942	162.47	167.412	158.469	170.332	175.488	186.088	187.54	154.694	174.232	182.359	199.802	164.217	204.374	177.718	181.799	208.994	172.655	201.803	177.192	175.121	168.928	138.345	146.792	146.34	124.998	122.005	113.613	110.082	101.743	100.2	99.5684	97.7905	96.6732	94.9213
15	688	1	1	1	50 to 54	Transport injuries	Australia	Deaths	Number	Male	135.128	129.289	148.637	149.828	143.279	164.749	155.253	169.601	171.057	166.028	155.994	181.98	185.375	189.479	233.81	198.141	216.342	201.857	166.886	164.657	181.89	159.683	152.259	144.883	163.015	146.827	127.52	145.873	151.844	126.406	121.008	115.595	108.464	100.726	94.2026	89.2183	85.8077	83.4147	82.715
16	688	1	1	1	55 to 59	Transport injuries	Australia	Deaths	Number	Male	147.985	157.974	150.803	143.761	147.235	162.227	166.026	176.506	157.057	173.87	173.662	176.834	171.55	190.925	196.709	208.249	223.972	225.837	167.913	173.199	172.57	160.425	132.318	149.242	154.893	151.678	158.961	153.341	142.77	125.82	110.55	108.804	105.845	101.949	97.7678	95.4298	89.644	84.4452	80.283
17	688	1	1	1	60 to 64	Transport injuries	Australia	Deaths	Number	Male	148.268	170.393	186.328	147.568	153.422	157.214	164.046	156.955	178.019	138.941	155.437	162.938	176.265	187.745	186.64	200.875	173.387	198.616	143.21	178.056	163.773	128.88	145.453	153.933	137.36	144.493	123.95	128.076	127.813	109.281	85.0461	83.1834	84.3394	83.6819	83.8849	85.4713	82.5711	80.2454	79.9214
18	688	1	1	1	65 to 69	Transport injuries	Australia	Deaths	Number	Male	177.66	167.21	148.714	171.718	179.573	176.952	186.693	195.204	195.098	193.708	194.723	198.152	185.901	196.014	188.607	194.801	196.549	228.706	116.336	125.666	107.166	112.383	115.912	120.086	110.092	113.353	121.343	122.777	110.467	102.66	85.723	82.2142	82.0028	77.3363	74.4792	74.8547	74.7514	74.9572	76.6962
19	688	1	1	1	70 to 74	Transport injuries	Australia	Deaths	Number	Male	142.125	181.926	172.935	180.543	181.334	188.873	203.903	177.376	188.801	192.668	231.115	263.285	239.45	233.566	239.355	228.756	208.347	210.574	85.0407	112.257	88.6657	92.5991	94.8557	101.428	94.3831	81.548	86.9429	88.0041	86.8342	85.9862	71.2145	71.3137	70.8353	69.2525	71.9189	72.4156	70.6064	69.5239	67.1036
20	688	1	1	1	75 to 79	Transport injuries	Australia	Deaths	Number	Male	108.089	130.544	123.4	112.101	127.13	148.804	139.427	160.028	138.956	160.983	174.979	151.212	178.83	172.366	185.789	181.481	170.465	196.969	71.7676	65.0379	77.5686	72.599	60.6981	60.3596	68.5774	55.7218	69.9892	78.8891	67.8249	78.3923	56.4969	57.3571	58.0035	58.0178	59.6109	60.0455	61.2703	62.2238	63.9084
36	688	1	1	1	80 plus	Transport injuries	Australia	Deaths	Number	Male	179.633	201.074	198.213	199.868	176.556	200.305	205.679	203.021	221.708	224.718	246.771	241.314	268.064	265.471	281.295	248.332	262.114	286.241
30	688	1	1	1	80 to 84	Transport injuries	Australia	Deaths	Number	Male																			42.1846	37.0953	71.4575	59.4847	45.6744	44.0763	44.9968	36.9669	34.9789	35.8602	28.7995	38.6938	34.7631	36.6843	37.7229	37.9944	39.7039	39.8096	40.7969	41.8916	43.1473
31	688	1	1	1	85 to 89	Transport injuries	Australia	Deaths	Number	Male																			20.5981	10.4681	14.4534	14.2162	15.0184	19.6706	22.861	19.8462	15.8765	24.0909	15.886	21.0949	15.7484	15.9706	16.2035	15.836	16.3862	17.1231	17.9517	18.6021	19.1383
32	688	1	1	1	90 to 94	Transport injuries	Australia	Deaths	Number	Male																			5.12525	2.59978	3.58627	3.54274	3.72673	4.88117	5.73562	5.04386	4.12065	6.48656	4.4853	6.63599	5.53207	5.82225	5.89172	5.65913	5.71674	5.67925	5.62957	5.72057	5.77265
235	688	1	1	1	95 plus	Transport injuries	Australia	Deaths	Number	Male																			0.875414	0.444008	0.610318	0.626102	0.671018	0.869864	1.01591	0.88806	0.731422	1.14378	0.777822	1.2532	0.85731	0.937079	0.980328	0.994756	1.0758	1.14858	1.19694	1.25266	1.28009
250	688	1	1	1	All Ages	Transport injuries	Australia	Deaths	Number	Male	2653.49	2945.18	2889.35	2770.07	2834.75	3041.19	2985.65	3123.08	3015.13	3167.24	3224.61	3276.52	3300.49	3320.5	3601.44	3668.93	3736.95	3887.32	3095.3	3227.81	3434.35	3367.83	3126.97	3340.84	3344.14	3370.41	3185.98	3397.35	3395.47	3005.53	2775.16	2722.3	2691.64	2565.69	2513.36	2511.94	2444.41	2388.34	2362.73
2	689	1	1	1	Early Neonatal	Road injuries	Australia	Deaths	Number	Male																															0.321088	0.297439	0.287559	0.261831	0.249116	0.242412	0.210434	0.196381	0.187815
3	689	1	1	1	Late Neonatal	Road injuries	Australia	Deaths	Number	Male																															0.503837	0.480434	0.47515	0.43561	0.428414	0.448259	0.40732	0.381805	0.361892
4	689	1	1	1	Post Neonatal	Road injuries	Australia	Deaths	Number	Male																															8.90808	8.81886	9.13189	8.74122	8.65945	8.84922	8.04747	7.75788	7.33961
35	689	1	1	1	0	Road injuries	Australia	Deaths	Number	Male	33.6326	50.5055	51.8277	49.4341	50.5763	42.5724	39.416	37.6746	31.1041	47.2195	37.5866	39.5575	48.5113	50.6744	37.8152	43.9171	49.571	42.7131	0	0	0	0	0	0	0	0	0	0	0	0
5	689	1	1	1	1 to 4	Road injuries	Australia	Deaths	Number	Male	1.00147	2.00147	3.00147	4	0.001473	2	2	2.00295	1.00295	1.00147	3.00295	3.00147	3.00442	2.00147	1	3.00147	0	2.00147													59.7257	57.2219	57.8053	55.1142	54.4988	53.5508	49.5984	46.2179	43.3704
6	689	1	1	1	5 to 9	Road injuries	Australia	Deaths	Number	Male	376.429	403.646	382.466	379.307	363.795	356.511	349.322	364.402	337.462	394.299	368.767	330.296	358.327	315.304	375.503	382.363	351.794	358.56													76.8721	75.6848	73.3927	64.753	56.3635	55.5537	48.6952	45.1747	44.8947
7	689	1	1	1	10 to 14	Road injuries	Australia	Deaths	Number	Male	620.195	675.798	798.68	774.317	727.4	785.447	790.976	844.135	788.887	782.407	743.057	720.965	689.911	710.757	661.014	776.423	750.917	757.263													76.6478	75.6691	78.3309	72.4373	73.0513	68.7301	64.045	58.0262	55.3632
8	689	1	1	1	15 to 19	Road injuries	Australia	Deaths	Number	Male	688.656	717.783	768.866	738.945	794.184	863.997	873.429	914.089	881.939	1000.97	955.875	1007.82	971.849	1076.42	1082.67	1182.74	1206.3	1119.93													475.679	449.427	424.842	389.348	372.456	375.367	372.185	363.82	356.605
9	689	1	1	1	20 to 24	Road injuries	Australia	Deaths	Number	Male	929.659	936.057	1062.04	1006.43	1092.22	1177.71	1267.12	1248.25	1253.08	1277.67	1295.76	1363.18	1379.76	1479.47	1533.12	1598.33	1636.81	1643.38													498.179	495.812	496.364	480.326	469.962	465.843	436.777	416.921	397.451
10	689	1	1	1	25 to 29	Road injuries	Australia	Deaths	Number	Male	3.00183	2.00183	2.00183	3	2.00183	4	5	1.00366	3.00366	2.00183	6.00366	8.00183	4.0055	0.001832	4	2.00183	2	3.00183													285.16	287.585	292.995	280.194	269.26	276.908	275.865	275.854	282.549
11	689	1	1	1	30 to 34	Road injuries	Australia	Deaths	Number	Male	3.00183	2.00183	2.00183	3	2.00183	4	5	1.00366	3.00366	2.00183	6.00366	8.00183	4.0055	0.001832	4	2.00183	2	3.00183													190.306	190.882	193.109	185.977	188.686	189.754	183.103	181.797	185.016
12	689	1	1	1	35 to 39	Road injuries	Australia	Deaths	Number	Male	3.00183	2.00183	2.00183	3	2.00183	4	5	1.00366	3.00366	2.00183	6.00366	8.00183	4.0055	0.001832	4	2.00183	2	3.00183													138.334	137.558	135.863	131.154	131.26	132.732	134.729	132.227	129.081
13	689	1	1	1	40 to 44	Road injuries	Australia	Deaths	Number	Male	3.00183	2.00183	2.00183	3	2.00183	4	5	1.00366	3.00366	2.00183	6.00366	8.00183	4.0055	0.001832	4	2.00183	2	3.00183													115.94	112.707	107.89	104.341	105.303	105.576	107.626	108.023	111.27
14	689	1	1	1	45 to 49	Road injuries	Australia	Deaths	Number	Male	3.00183	2.00183	2.00183	3	2.00183	4	5	1.00366	3.00366	2.00183	6.00366	8.00183	4.0055	0.001832	4	2.00183	2	3.00183													104.405	97.0593	93.5336	85.6679	84.6711	83.8356	82.8292	82.242	80.1686
15	689	1	1	1	50 to 54	Road injuries	Australia	Deaths	Number	Male	4.16301	5.14304	0.003008	6.23827	1.02667	5.25997	6.33754	5.25163	1.06116	4.16665	6.31471	0.003085	8.45634	4.18943	5.27001	7.29054	8.34254	5.27553													104.661	100.132	93.251	86.1688	80.2734	75.6984	73.2962	71.1615	69.9684
16	689	1	1	1	55 to 59	Road injuries	Australia	Deaths	Number	Male	4.16301	5.14304	0.003008	6.23827	1.02667	5.25997	6.33754	5.25163	1.06116	4.16665	6.31471	0.003085	8.45634	4.18943	5.27001	7.29054	8.34254	5.27553													96.2849	94.7058	91.9342	87.8042	83.71	81.6885	76.9359	72.1183	68.1249
17	689	1	1	1	60 to 64	Road injuries	Australia	Deaths	Number	Male	4.16301	5.14304	0.003008	6.23827	1.02667	5.25997	6.33754	5.25163	1.06116	4.16665	6.31471	0.003085	8.45634	4.18943	5.27001	7.29054	8.34254	5.27553													76.1924	74.3429	74.6506	73.5512	73.5739	74.9187	72.0099	69.8133	69.3873
18	689	1	1	1	65 to 69	Road injuries	Australia	Deaths	Number	Male	4.16301	5.14304	0.003008	6.23827	1.02667	5.25997	6.33754	5.25163	1.06116	4.16665	6.31471	0.003085	8.45634	4.18943	5.27001	7.29054	8.34254	5.27553													78.2786	74.6496	74.3183	69.7268	67.0821	67.2016	66.967	66.8809	68.2893
19	689	1	1	1	70 to 74	Road injuries	Australia	Deaths	Number	Male	4.16301	5.14304	0.003008	6.23827	1.02667	5.25997	6.33754	5.25163	1.06116	4.16665	6.31471	0.003085	8.45634	4.18943	5.27001	7.29054	8.34254	5.27553													67.4143	67.231	66.6707	64.9996	67.4718	67.9451	66.3989	65.2879	62.9002
20	689	1	1	1	75 to 79	Road injuries	Australia	Deaths	Number	Male	10.2956	10.2284	11.2244	14.3824	3.11936	5.14777	8.20049	10.3571	12.427	10.4543	7.20691	8.32148	10.2269	9.18379	12.2722	9.30568	7.21759	10.3657													54.1871	55.0235	55.4642	55.3625	56.8963	57.2506	58.5084	59.3651	60.923
36	689	1	1	1	80 plus	Road injuries	Australia	Deaths	Number	Male	20.2363	21.021	30.8396	26.7369	27.3004	28.0361	28.6861	24.2127	29.1173	19.715	22.808	31.0634	30.2042	20.0233	19.619	23.1128	19.0004	12.5578
30	689	1	1	1	80 to 84	Road injuries	Australia	Deaths	Number	Male																															33.5231	35.4066	36.3744	36.6052	38.3112	38.3683	39.3955	40.448	41.6089
31	689	1	1	1	85 to 89	Road injuries	Australia	Deaths	Number	Male																															15.2338	15.4581	15.6784	15.306	15.8397	16.5438	17.372	18.0013	18.5049
32	689	1	1	1	90 to 94	Road injuries	Australia	Deaths	Number	Male																															5.28919	5.57265	5.63356	5.40093	5.4549	5.41797	5.37859	5.46719	5.51004
235	689	1	1	1	95 plus	Road injuries	Australia	Deaths	Number	Male																															0.822886	0.90044	0.94136	0.954006	1.03187	1.10186	1.14901	1.20282	1.22768
250	689	1	1	1	All Ages	Road injuries	Australia	Deaths	Number	Male	2736.17	2873.79	3149.81	3066.48	3101.04	3335.76	3444.52	3500.61	3384.46	3584.29	3518.46	3575.29	3584.31	3704.81	3788.98	4088.77	4092.32	4000.72													2562.87	2512.63	2478.94	2354.63	2304.49	2303.52	2241.53	2188.39	2160.1
2	696	1	1	1	Early Neonatal	Unintentional injuries	Australia	Deaths	Number	Male																															1.79871	1.70781	1.66227	1.56285	1.48598	1.44279	1.30302	1.25434	1.23229
3	696	1	1	1	Late Neonatal	Unintentional injuries	Australia	Deaths	Number	Male																															1.864	1.82836	1.80449	1.73274	1.68534	1.73272	1.64599	1.61625	1.58965
4	696	1	1	1	Post Neonatal	Unintentional injuries	Australia	Deaths	Number	Male																															20.3548	20.3976	20.7159	20.8681	19.8441	20.0444	18.882	18.771	18.6435
35	696	1	1	1	0	Unintentional injuries	Australia	Deaths	Number	Male	38.7188	45.8067	36.0242	41.2444	29.748	36.764	27.5398	35.5652	48.3622	44.3826	47.987	44.3121	48.8426	41.6964	54.2561	37.9615	43.9543	46.559	73.7159	57.6127	71.5279	70.0307	70.9643	64.7933	54.585	47.4404	37.0305	35.534	27.8879	37.2418
5	696	1	1	1	1 to 4	Unintentional injuries	Australia	Deaths	Number	Male	125.162	132.218	141.563	120.142	135.568	142.143	118.845	130.441	104.186	142.535	129.161	132.843	122.708	102.211	110.623	116.878	120.365	106.14	102.336	93.7496	98.3639	120.852	124.349	158.2	165.074	134.29	108.172	106.436	108.148	81.5726	96.8139	93.4941	93.6453	95.1274	89.7732	89.9374	83.4229	81.2856	78.7635
6	696	1	1	1	5 to 9	Unintentional injuries	Australia	Deaths	Number	Male	67.6538	52.5593	49.7578	69.9786	67.9086	67.328	65.679	77.5824	71.0315	69.7675	63.6232	58.9931	59.1756	65.2835	65.8678	53.6703	56.5771	55.7425	70.7956	78.0058	62.2318	66.5681	55.3223	49.2055	69.9777	68.8444	60.1081	54.4353	36.039	40.1017	38.7378	38.8031	37.5014	34.6127	29.2806	29.211	25.6903	24.3281	24.9042
7	696	1	1	1	10 to 14	Unintentional injuries	Australia	Deaths	Number	Male	52.3556	58.2737	58.7602	34.4068	51.1346	52.6283	48.6876	54.9614	58.3794	50.0663	57.0631	54.1345	50.2339	61.1471	57.5902	59.9694	43.5355	46.7036	64.8176	60.9902	49.2168	57.4193	54.9793	38.1341	62.4311	38.8275	49.9418	36.6215	42.5283	50.0464	34.9518	34.5918	35.3431	33.9794	32.7911	30.8432	28.727	26.0752	25.616
8	696	1	1	1	15 to 19	Unintentional injuries	Australia	Deaths	Number	Male	49.7392	71.1084	80.7972	81.3495	63.8888	63.2809	67.6208	82.9518	64.7408	65.3839	66.2578	68.4848	70.739	71.2901	72.7923	88.8505	93.8874	74.9036	99.3071	93.135	87.5792	92.2444	101.323	100.733	77.9639	91.0501	99.3971	94.6836	97.3722	80.1226	80.8752	75.341	71.9038	67.666	64.5129	65.3278	65.445	64.4197	65.2747
9	696	1	1	1	20 to 24	Unintentional injuries	Australia	Deaths	Number	Male	78.3383	85.7321	80.0462	72.4582	70.1643	58.0244	84.3537	73.944	72.6046	58.2411	68.8412	76.8506	63.4439	61.2233	81.1259	63.5068	77.1311	90.5175	117.156	94.2837	113.608	126.35	121.64	104.675	105.846	98.8339	95.0476	113.286	98.4445	112.413	96.484	95.2874	97.1618	96.2508	92.578	91.6801	87.2624	84.6795	82.8443
10	696	1	1	1	25 to 29	Unintentional injuries	Australia	Deaths	Number	Male	55.7563	72.1287	83.9324	92.7533	80.2686	78.5233	81.5421	82.1413	69.2018	62.7031	60.8239	63.5345	68.8573	61.4561	49.8105	64.8935	60.3279	72.9346	83.6411	70.7759	99.5535	78.7549	86.2798	87.2146	112.739	91.5742	91.974	83.9723	76.6826	93.0121	85.859	86.2558	87.3362	86.4236	80.7991	83.2726	82.852	84.6503	87.0452
11	696	1	1	1	30 to 34	Unintentional injuries	Australia	Deaths	Number	Male	41.9436	48.8005	63.3791	76.6574	81.2775	73.8037	78.3889	85.7203	80.0971	76.6715	61.7006	77.5746	76.0253	59.2417	57.6983	58.9135	55.5454	64.3591	77.6547	57.0815	66.1401	77.3639	80.9962	76.7247	95.9592	84.6973	76.7166	72.1644	72.8514	72.1704	73.7802	74.8402	75.0294	75.6263	74.0403	73.8238	71.8628	72.8885	74.4047
12	696	1	1	1	35 to 39	Unintentional injuries	Australia	Deaths	Number	Male	76.3347	71.8094	75.3492	76.4107	60.4569	63.3577	60.4105	92.5823	78.1516	84.0159	81.0485	81.2228	86.887	72.5099	76.4822	92.5313	90.8279	89.437	76.6633	63.4259	95.7415	96.0345	68.3175	72.5054	83.0224	83.3314	81.7567	76.8818	67.4268	78.9123	69.4521	69.5711	70.3989	71.8165	69.2141	70.05	70.6903	69.4786	68.5653
13	696	1	1	1	40 to 44	Unintentional injuries	Australia	Deaths	Number	Male	70.9486	75.3775	80.3909	75.327	88.8267	72.648	79.6199	80.2932	79.3698	67.645	74.2145	75.8498	80.4295	68.0949	101.209	84.9454	94.0705	117.316	101.861	95.3901	105.796	94.1827	100.131	91.6146	85.9783	95.2867	77.2044	73.1688	98.0379	53.9433	67.1909	64.6318	63.0576	64.186	62.8041	63.2125	64.5717	65.6785	67.756
14	696	1	1	1	45 to 49	Unintentional injuries	Australia	Deaths	Number	Male	70.0997	76.0836	64.9638	84.1306	80.9021	67.9595	81.8225	96.6744	76.2443	75.1266	90.4061	91.547	96.2571	89.7043	91.5995	80.9191	95.6102	97.153	109.71	101.982	88.6876	93.4051	96.6752	95.55	101.014	84.7239	100.269	97.5399	73.1728	92.3912	73.4762	68.2122	65.4086	63.959	60.4039	60.0457	58.751	58.5454	57.1561
15	696	1	1	1	50 to 54	Unintentional injuries	Australia	Deaths	Number	Male	60.4094	76.8674	86.0779	69.1986	79.4552	67.7137	82.568	69.7631	77.1329	84.972	64.3188	81.1366	79.2457	74.2294	90.9822	92.2056	98.2249	95.2223	78.1247	68.3813	88.2392	89.8466	85.7092	98.2405	106.41	109.57	100.995	89.6747	89.3061	92.9343	86.0475	80.9917	77.1997	75.5476	67.8485	64.6725	61.6819	60.7493	59.85
16	696	1	1	1	55 to 59	Unintentional injuries	Australia	Deaths	Number	Male	62.5347	66.8004	73.4371	92.7869	93.465	83.1482	60.0459	84.356	83.0646	68.4644	64.8802	75.979	64.814	77.2947	99.1109	73.7061	81.1368	112.182	90.7729	93.2155	77.9035	89.9849	107.326	89.0783	99.3592	106.806	84.2224	107.401	67.9637	88.1497	86.3623	85.2972	84.4863	86.044	80.7291	78.3445	74.389	71.5624	66.7277
17	696	1	1	1	60 to 64	Unintentional injuries	Australia	Deaths	Number	Male	98.6894	102.113	96.7476	107.778	92.2771	104.149	102.88	100.18	95.8463	100.258	82.4279	101.344	94.982	100.103	92.0221	95.2822	94.7961	120.519	85.4042	63.8757	76.4295	70.0409	87.844	95.1869	74.9908	85.4342	92.3828	79.7531	84.4633	77.6297	73.4806	73.4359	75.3096	79.5596	78.1918	79.4258	77.296	75.9387	75.515
18	696	1	1	1	65 to 69	Unintentional injuries	Australia	Deaths	Number	Male	103.24	119.693	124.452	112.162	111.869	128.461	111.178	108.75	116.606	112.189	102.456	115.635	106.827	95.6661	106.713	105.727	108.807	123.593	62.5436	55.3751	71.4454	65.9077	79.6787	61.9726	74.0128	68.9179	82.5919	85.7326	71.1509	81.7297	76.2977	77.2506	76.7419	76.6941	71.5502	71.7914	73.8602	76.122	77.8488
19	696	1	1	1	70 to 74	Unintentional injuries	Australia	Deaths	Number	Male	103	122.671	121.865	110.823	126.713	129.312	126.714	133.379	128.27	133.674	134.627	139.269	142.152	151.526	148.053	144.341	134.025	178.136	78.6592	64.6886	78.4838	80.1631	74.9339	74.4698	74.5067	84.528	74.4418	72.5981	80.3543	78.3015	77.7706	81.2567	84.3211	87.1021	86.6352	87.3971	87.3735	87.9197	86.4647
20	696	1	1	1	75 to 79	Unintentional injuries	Australia	Deaths	Number	Male	180.344	183.455	166.638	201.575	211.121	177.643	217.704	233.047	208.104	234.73	237.842	227.269	218.835	238.269	260.289	253.415	251.582	249.657	95.3017	73.4277	91.5228	81.2543	90.2132	78.1887	90.0461	89.3709	78.6867	80.9811	77.0194	85.149	79.5801	82.0703	86.172	88.4837	89.9062	92.7525	96.2549	99.4042	102.883
36	696	1	1	1	80 plus	Unintentional injuries	Australia	Deaths	Number	Male	373.175	428.78	402.903	436.54	416.727	444.648	455.879	441.466	429.072	476.693	485.219	443.991	551.708	513.027	537.267	516.153	552.064	557.503
30	696	1	1	1	80 to 84	Unintentional injuries	Australia	Deaths	Number	Male																			92.6902	97.0998	93.8764	82.301	113.562	102.046	92.0667	87.5486	111.648	54.0086	80.4653	89.5926	73.0014	77.0671	80.9753	83.795	86.5104	90.0188	91.9332	96.2035	99.9686
31	696	1	1	1	85 to 89	Unintentional injuries	Australia	Deaths	Number	Male																			61.9829	63.8863	74.4894	81.5234	83.3623	70.3978	83.8846	84.7823	85.0547	76.6559	82.9327	88.5764	62.8366	63.2169	64.7594	65.6676	67.9261	72.6649	75.4784	79.5618	82.9978
32	696	1	1	1	90 to 94	Unintentional injuries	Australia	Deaths	Number	Male																			23.4981	24.1536	27.9575	30.7442	31.414	26.7212	31.6794	32.9755	33.8156	31.5019	35.5705	39.5037	31.8708	32.9581	34.1707	34.2621	34.7181	34.9819	34.5131	35.2063	36.297
235	696	1	1	1	95 plus	Unintentional injuries	Australia	Deaths	Number	Male																			5.78942	5.92326	6.80671	7.79177	8.13111	6.89865	8.0483	8.3806	8.6852	7.99954	8.88158	10.6857	8.70087	9.35165	9.9676	10.4419	11.2723	12.129	12.7415	13.4008	14.0506
250	696	1	1	1	All Ages	Unintentional injuries	Australia	Deaths	Number	Male	1708.44	1890.28	1887.08	1955.72	1941.77	1911.54	1951.48	2063.8	1940.46	2007.52	1972.9	2009.97	2082.16	2003.97	2153.49	2083.87	2152.47	2298.58	1652.43	1476.46	1625.6	1652.76	1723.15	1642.55	1749.6	1677.21	1630.14	1531.03	1476.7	1524.18	1397.59	1387.86	1395.07	1401.41	1354.5	1364.8	1346.63	1349.74	1356.4
2	697	1	1	1	Early Neonatal	Falls	Australia	Deaths	Number	Male																															0.07214	0.0686838	0.0674639	0.0630243	0.0604685	0.0594808	0.0536932	0.0512834	0.0501203
3	697	1	1	1	Late Neonatal	Falls	Australia	Deaths	Number	Male																															0.0699009	0.0693046	0.0703121	0.0670355	0.0668038	0.0704872	0.0666226	0.0641897	0.0626528
4	697	1	1	1	Post Neonatal	Falls	Australia	Deaths	Number	Male																															0.953403	0.970253	1.00823	0.985421	0.960627	0.987618	0.932424	0.907314	0.89292
35	697	1	1	1	0	Falls	Australia	Deaths	Number	Male	3.36288	10.1138	2.96852	3.2858	5.23196	3.71746	3.12539	3.40154	5.30042	2.96126	12.0005	3.95557	6.32282	4.74217	7.71859	4.57992	9.72892	8.18715	13.1222	4.08184	7.74462	0.001691	9.01884	8.40111	6.66153	4.3234	8.24307	5.19602	2.90115	2.34701
5	697	1	1	1	1 to 4	Falls	Australia	Deaths	Number	Male	10.2929	3.16871	9.07074	6.71426	9.50176	5.80843	4.56793	5.23855	2.02197	5.62319	14.2842	9.89334	8.8155	3.30747	8.91467	12.1996	10.8953	9.75435	6.84042	4.5735	5.79528	3.34848	3.45116	7.88352	8.47956	3.39984	4.55842	3.54852	7.28922	3.14041	2.78964	2.70374	2.70638	2.62819	2.52188	2.46412	2.33071	2.23644	2.16237
6	697	1	1	1	5 to 9	Falls	Australia	Deaths	Number	Male	7.94268	5.92009	2.44593	2.73409	5.95092	1.51543	4.87951	2.80536	7.58396	4.97247	2.74997	0.499362	6.0553	1.61661	5.04973	6.25998	5.12883	2.64402	5.37484	3.26551	1.09836	2.18838	1.19483	3.3182	4.47359	6.51736	3.30325	3.20585	1.13138	2.12939	1.77577	1.75655	1.71208	1.53445	1.32037	1.28504	1.17797	1.11272	1.14435
7	697	1	1	1	10 to 14	Falls	Australia	Deaths	Number	Male	4.69575	4.87508	8.10782	1.47974	7.91822	6.31367	5.03745	2.84611	6.09368	4.54514	6.24117	7.56293	7.22491	8.42368	4.31108	3.96232	4.33867	3.79848	3.66906	5.88334	3.58673	5.84459	3.27887	8.17093	4.68305	2.2855	3.6435	6.99793	3.58421	2.04324	2.9459	2.95589	3.07715	2.91336	2.87183	2.67748	2.54008	2.30921	2.26843
8	697	1	1	1	15 to 19	Falls	Australia	Deaths	Number	Male	10.5715	8.59795	12.7157	8.70267	8.61284	4.46819	6.67774	12.1381	9.86168	3.71456	3.5352	7.83861	10.9971	7.797	8.89011	7.91117	9.02476	9.27098	15.7469	9.62237	5.3622	12.68	11.7356	10.5371	11.7865	12.6162	12.7971	16.0948	12.0705	9.33692	9.49917	8.92581	8.84791	8.41476	8.08272	8.15737	8.23671	8.28125	8.31182
9	697	1	1	1	20 to 24	Falls	Australia	Deaths	Number	Male	14.0439	15.9101	8.84557	18.0154	8.90504	6.71495	10.9705	8.86638	12.0547	3.85577	9.58787	10.9912	8.83011	9.59099	10.8344	10.8026	7.97707	14.0386	15.5695	12.815	16.8941	24.2124	15.3706	7.45507	16.0072	7.56254	9.63935	14.095	11.1099	18.2603	14.2735	14.3129	14.8353	14.6182	14.09	14.198	13.5892	13.1089	12.8855
10	697	1	1	1	25 to 29	Falls	Australia	Deaths	Number	Male	15.1654	13.0051	13.2453	18.4333	12.2548	13.317	18.323	16.28	17.3196	12.2324	8.90911	12.8939	15.7531	10.8747	5.75245	10.8026	15.1479	10.8999	14.7371	17.5346	13.77	13.8674	13.6721	9.92632	16.8325	16.3381	10.8888	12.952	9.90994	12.2208	11.4994	11.6562	11.7589	11.3976	10.9904	11.3869	11.3572	11.648	11.8509
11	697	1	1	1	30 to 34	Falls	Australia	Deaths	Number	Male	12.1998	13.5649	10.0954	15.3537	19.2265	18.0733	12.3252	17.1255	12.512	13.6763	12.2413	16.7193	19.72	6.49427	13.2648	5.09534	8.28378	16.7383	13.2181	10.9396	11.1248	13.9257	11.7267	15.1293	24.7279	11.9773	11.0719	12.0912	8.90053	7.29265	9.38579	9.58819	9.61941	9.63404	9.6653	9.81366	9.60346	9.6136	9.88545
12	697	1	1	1	35 to 39	Falls	Australia	Deaths	Number	Male	16.9443	20.1168	25.4426	23.2841	8.87636	10.5332	14.8229	21.069	16.58	11.8807	23.2688	17.9596	22.7131	15.8378	16.1584	19.8086	16.0318	21.4362	17.6094	14.5211	9.21431	18.5751	18.5047	15.3391	19.6527	11.1046	18.5351	11.3629	7.7536	9.20274	9.80629	9.82899	10.1366	10.0778	10.142	10.302	10.3797	10.1636	10.3311
13	697	1	1	1	40 to 44	Falls	Australia	Deaths	Number	Male	16.4295	26.4845	24.2027	16.9637	21.1434	17.1035	19.2988	26.9515	15.7011	20.106	17.7967	18.8403	23.9716	14.8819	29.9835	10.5482	16.2295	26.6415	30.0966	24.064	20.8459	23.9246	28.23	15.1713	22.3605	29.9641	26.6444	16.6185	23.6668	12.2761	11.3623	11.0246	10.9785	10.7961	11.0193	11.1292	11.4283	11.5058	12.0098
14	697	1	1	1	45 to 49	Falls	Australia	Deaths	Number	Male	16.4024	20.0117	12.5522	28.2718	22.8411	17.823	21.7401	26.3934	16.6616	24.3425	20.3007	25.5353	22.8145	23.5406	22.7476	24.985	31.2514	28.0023	27.5127	31.9329	24.7296	28.4321	23.8831	27.7331	38.7911	31.5994	25.988	29.059	18.6596	21.824	15.5745	14.5087	13.95	13.0517	13.0218	13.0324	12.7933	12.5382	12.2935
15	697	1	1	1	50 to 54	Falls	Australia	Deaths	Number	Male	24.4489	24.5783	23.209	22.5397	28.694	16.2237	25.7071	17.8802	29.2343	32.8254	21.8224	19.9453	19.6071	22.7568	29.4578	25.7229	23.4806	20.2237	23.5938	27.0395	21.3303	29.7898	24.6788	45.5684	29.8088	26.3965	46.8672	36.2571	31.5406	33.6361	22.6261	21.6222	20.7613	19.6634	18.3189	17.4689	16.4937	15.9916	15.8187
16	697	1	1	1	55 to 59	Falls	Australia	Deaths	Number	Male	20.3568	25.5242	24.3166	34.8155	34.638	22.8319	20.0584	22.4311	29.2065	19.7226	21.9471	28.3229	25.839	23.2155	26.5462	20.2363	24.3897	32.3453	33.0682	34.5205	26.9619	30.6738	37.9857	33.0803	33.7606	44.8799	39.6968	39.212	31.1853	29.5132	25.1349	24.8695	24.681	24.3802	23.4994	23.0445	22.0001	21.0899	19.5848
17	697	1	1	1	60 to 64	Falls	Australia	Deaths	Number	Male	47.0884	50.2661	49.782	53.6119	37.7199	61.1408	54.7405	56.5523	47.5967	46.9861	41.9357	55.3165	48.6245	48.8723	43.4633	42.6355	54.7422	49.8869	26.2547	27.107	27.7503	31.6511	46.453	35.5706	33.9019	43.4448	35.8648	35.0458	37.0226	27.1201	25.5756	25.3356	25.9645	26.6524	26.8938	27.7518	27.3344	27.0903	27.0032
18	697	1	1	1	65 to 69	Falls	Australia	Deaths	Number	Male	55.1859	68.0781	76.5281	66.3872	66.5305	75.0739	58.4371	63.0052	73.3959	70.7044	64.2002	65.3916	60.5613	61.8818	62.2478	57.5824	65.3169	74.3439	29.6298	28.5382	39.316	26.7383	47.268	29.8329	40.493	34.919	46.2004	45.5705	39.8245	32.137	30.8908	31.7235	31.6681	30.4464	29.1623	29.5619	30.733	31.6591	32.2641
19	697	1	1	1	70 to 74	Falls	Australia	Deaths	Number	Male	67.0924	77.0047	71.5666	65.0216	88.6787	83.6181	87.0595	90.5482	91.1844	88.0035	87.4995	91.8805	96.8758	105.582	98.0088	94.1464	86.3003	113.337	48.3403	42.2945	40.6553	47.454	45.4366	48.8882	48.6808	57.2683	47.9314	40.949	45.1952	38.6953	36.2785	38.5212	40.0292	40.4559	41.1442	41.6589	42.0153	42.4947	41.7244
20	697	1	1	1	75 to 79	Falls	Australia	Deaths	Number	Male	130.191	135.821	126.493	151.239	158.918	130.315	163.96	176.306	161.996	173.229	175.305	173.37	163.912	186.586	202.129	195.934	189.117	194.402	64.4626	57.2344	72.224	69.3674	70.8647	65.6973	67.1808	70.5971	66.8756	56.7628	59.4409	43.8129	43.9448	45.8418	48.1109	48.4438	50.1444	51.6514	54.0363	55.8745	57.5976
36	697	1	1	1	80 plus	Falls	Australia	Deaths	Number	Male	294.651	344.236	323.952	359.161	339.243	367.059	367.149	349.203	341.548	379.424	389.961	348.67	443.714	405.851	427.421	409.382	436.757	446.593
30	697	1	1	1	80 to 84	Falls	Australia	Deaths	Number	Male																			83.5495	85.3098	81.3857	78.0886	93.8857	83.4685	83.8658	71.7776	98.5272	43.7586	75.226	53.9294	46.5017	49.3721	51.5736	52.5833	55.0748	57.277	58.4969	61.5341	63.4456
31	697	1	1	1	85 to 89	Falls	Australia	Deaths	Number	Male																			55.8698	57.9504	65.4881	72.1506	74.169	63.5207	72.2454	79.8518	80.3976	70.7979	74.537	60.2983	43.2064	43.4875	44.4051	44.6544	46.6314	49.8464	52.0019	54.9388	57.2025
32	697	1	1	1	90 to 94	Falls	Australia	Deaths	Number	Male																			21.5091	22.2582	25.1309	27.8079	28.4631	24.3782	28.0313	31.3841	32.2735	29.4911	32.5518	27.343	22.5105	23.2651	24.0635	23.9681	24.4781	24.6373	24.4048	24.9244	25.6862
235	697	1	1	1	95 plus	Falls	Australia	Deaths	Number	Male																			5.32771	5.50653	6.19584	7.11959	7.43183	6.30258	7.20728	8.01253	8.31282	7.53964	8.18119	7.37241	6.06176	6.51454	6.93642	7.23397	7.86182	8.46036	8.92481	9.40103	9.86801
250	697	1	1	1	All Ages	Falls	Australia	Deaths	Number	Male	767.065	867.277	825.54	896.014	884.885	861.651	898.88	919.041	895.853	918.805	933.586	915.586	1012.35	961.853	1022.9	962.595	1014.14	1082.54	555.102	526.993	526.604	567.842	616.703	565.373	619.632	606.22	638.26	536.606	541.682	453.931	392.739	398.923	406.962	404.664	408.023	416.922	420.931	428.539	434.344
2	698	1	1	1	Early Neonatal	Drowning	Australia	Deaths	Number	Male																															0.0717406	0.0670459	0.0646293	0.0599672	0.0572846	0.0561291	0.0488527	0.0469524	0.0458648
3	698	1	1	1	Late Neonatal	Drowning	Australia	Deaths	Number	Male																															0.0629564	0.0611036	0.0605696	0.0569552	0.056693	0.0599417	0.0552744	0.0537006	0.0523049
4	698	1	1	1	Post Neonatal	Drowning	Australia	Deaths	Number	Male																															3.63764	3.75661	3.98147	3.92996	3.96203	4.07924	3.80807	3.81854	3.8075
35	698	1	1	1	0	Drowning	Australia	Deaths	Number	Male	10.2098	10.9386	11.9158	10.3197	8.37122	9.68093	7.91116	7.55968	11.1568	14.285	9.93476	13.7611	10.3058	12.2261	14.2716	11.0465	10.131	12.6526	3.62787	5.59396	5.2134	5.2543	6.71866	8.0732	8.69758	10.4056	1.25451	5.13088	5.70168	1.03841
5	698	1	1	1	1 to 4	Drowning	Australia	Deaths	Number	Male	65.9439	66.0315	69.9192	55.4189	68.6771	71.4849	62.7536	70.6405	58.1472	67.9365	61.531	68.7028	60.9122	57.2913	60.1086	62.4071	64.2817	54.2702	65.9941	55.7051	59.9464	82.3245	82.7664	106.896	104.241	91.9442	72.985	81.5259	71.4692	50.1152	61.5161	59.5595	59.3342	58.8221	57.1433	57.735	53.115	51.9131	50.2391
6	698	1	1	1	5 to 9	Drowning	Australia	Deaths	Number	Male	40.705	35.2124	36.2461	47.5697	49.7248	55.9247	52.018	64.5538	47.308	49.5174	41.3072	51.3028	44.1728	46.3651	50.3801	30.1705	32.7186	39.6722	37.5906	52.0805	42.3526	43.7664	29.1643	32.0501	35.7882	39.2227	39.7191	28.8522	21.3086	13.4841	18.6704	19.0094	18.2492	16.4297	14.2923	14.2719	12.182	11.5555	11.8466
7	698	1	1	1	10 to 14	Drowning	Australia	Deaths	Number	Male	37.3005	24.2771	34.9542	24.3446	24.7666	31.4933	30.9994	32.8755	33.9225	23.3665	30.8313	30.2346	24.6623	21.0464	27.9095	26.6494	19.5375	22.0504	27.9745	19.9615	20.254	14.4825	21.7624	9.32087	25.7564	12.7295	14.6263	16.297	21.4384	8.22166	7.95945	7.95108	8.1073	7.71579	7.92659	7.49645	6.9283	6.4178	6.51443
8	698	1	1	1	15 to 19	Drowning	Australia	Deaths	Number	Male	21.5149	29.0261	38.4244	43.2517	29.3115	20.0596	34.8778	33.4827	22.692	32.3387	31.9914	16.5901	30.9276	27.6992	26.8482	36.7341	43.9148	34.5224	29.3711	24.514	29.8949	27.4549	40.5264	37.9211	28.9044	39.1286	38.4964	30.0141	24.562	27.5392	21.5895	20.1733	19.0662	17.5519	17.3184	17.6177	17.9046	17.6606	18.5333
9	698	1	1	1	20 to 24	Drowning	Australia	Deaths	Number	Male	28.0127	37.7007	44.288	29.8833	33.4022	31.9106	38.2051	28.991	31.5524	26.6633	32.1102	38.6264	30.8406	25.8532	40.9314	23.4912	31.2147	28.8037	37.3528	17.0273	26.3178	43.1473	40.3631	37.2371	29.8401	31.5034	33.2686	43.3415	27.639	31.6084	22.4254	22.4629	23.1307	22.4978	22.4926	22.0765	21.4291	21.013	20.9334
10	698	1	1	1	25 to 29	Drowning	Australia	Deaths	Number	Male	16.213	25.5828	34.904	37.0918	25.589	28.8605	28.2351	33.6558	18.0352	22.2286	21.9371	30.8615	20.7266	19.5314	16.3857	17.3749	15.0085	26.5738	16.7924	14.1869	20.0476	17.0137	25.1456	30.7369	27.166	30.555	28.2594	22.6529	18.5926	24.3237	21.1031	21.3276	21.6717	21.1828	20.5094	21.3413	21.4953	22.1853	23.2026
11	698	1	1	1	30 to 34	Drowning	Australia	Deaths	Number	Male	9.53423	15.5844	22.5508	22.8515	23.9174	18.8163	24.8773	35.7009	25.4797	20.4545	18.5706	26.5866	21.8612	28.1824	16.4496	20.0729	12.394	15.8767	10.9891	7.60356	14.6019	18.085	15.9722	20.8973	19.3941	23.9121	22.0316	16.4034	17.6544	8.10499	17.589	17.6786	17.5127	17.259	17.3045	16.9975	16.585	17.3683	18.02
12	698	1	1	1	35 to 39	Drowning	Australia	Deaths	Number	Male	27.6635	24.5471	16.3544	25.7017	20.3463	21.3482	13.6618	28.7334	25.2018	28.4455	26.8099	21.5743	19.7211	20.5262	19.9438	23.1587	22.605	21.4472	11.9758	8.84862	22.655	23.8045	10.811	17.4028	23.9859	23.2346	15.1468	17.9837	12.9947	16.249	15.4094	15.4019	15.1595	14.9451	14.7401	15.1967	15.3709	15.3447	15.1905
13	698	1	1	1	40 to 44	Drowning	Australia	Deaths	Number	Male	25.5356	19.658	18.1372	21.7084	23.3166	19.4287	22.4745	18.6318	21.3717	20.911	17.6118	18.9519	21.9119	15.1795	15.5733	25.7666	15.3842	32.1153	16.4682	18.7513	21.1206	16.2957	17.6159	23.1686	16.4531	23.1181	15.1669	18.5149	18.7959	7.4546	14.8343	14.2414	13.4417	13.2729	13.4328	13.8627	14.1488	14.4518	14.84
14	698	1	1	1	45 to 49	Drowning	Australia	Deaths	Number	Male	25.9543	24.1955	22.391	18.4362	15.1334	21.0962	24.7238	31.8318	16.9876	24.3726	18.2577	16.0436	24.0311	17.1702	22.7317	11.2615	11.7795	15.0529	29.2247	14.5976	15.5031	22.6665	15.5483	15.6991	18.9868	8.9454	19.8118	14.5528	12.024	16.6417	14.789	13.5824	12.87	12.0823	11.6146	11.694	11.2688	11.348	10.6681
15	698	1	1	1	50 to 54	Drowning	Australia	Deaths	Number	Male	17.9573	20.1303	20.8796	20.5045	17.0027	17.2847	19.9576	9.3409	17.5871	23.4456	11.2875	25.1081	13.5377	10.0899	14.8004	23.8806	22.3956	19.1023	12.024	9.84534	13.1337	17.334	8.7665	13.0364	24.3419	20.9208	18.4242	14.9254	15.2218	13.726	15.0223	14.0198	13.1531	12.4538	11.4467	10.7704	9.94145	10.0679	9.89728
16	698	1	1	1	55 to 59	Drowning	Australia	Deaths	Number	Male	16.6714	15.8248	18.6835	20.4393	19.7114	20.3411	13.2726	16.9945	22.5511	17.9823	12.56	15.8188	11.8754	20.7769	19.8477	13.0671	11.9154	21.8106	13.1566	15.272	11.7006	11.8873	12.9418	8.7688	13.1252	16.2171	14.0324	22.5458	8.56983	11.0375	14.2523	14.5619	14.2423	13.8691	13.3871	12.8169	11.9236	11.7252	10.8753
17	698	1	1	1	60 to 64	Drowning	Australia	Deaths	Number	Male	26.285	18.3265	13.549	22.5367	20.8252	14.1928	17.0833	16.0813	13.4037	18.0216	14.8797	16.066	14.5814	14.7088	10.9305	12.0667	9.55864	14.73	11.0929	10.9818	11.8555	5.33955	11.8854	12.8974	8.6444	7.65292	17.3463	10.7736	14.8424	16.6053	9.7397	9.92593	9.94738	10.0645	10.2272	10.1195	9.40228	9.11146	9.19562
18	698	1	1	1	65 to 69	Drowning	Australia	Deaths	Number	Male	22.7323	24.39	17.0257	11.9462	18.2726	18.2994	16.1522	10.7827	8.42254	8.28917	14.7205	17.7058	11.2822	4.03786	10.1556	10.1898	9.04484	12.6634	5.52726	4.28444	5.37632	10.949	5.3397	6.44473	6.46663	4.44914	6.41678	11.5753	7.46698	9.46822	8.51344	8.87541	8.60239	8.41577	8.17999	8.08554	8.16029	8.50061	8.75704
19	698	1	1	1	70 to 74	Drowning	Australia	Deaths	Number	Male	12.8306	13.6554	21.2411	13.7982	11.9002	15.5654	9.10901	13.346	6.92208	10.6029	9.84314	9.45922	9.93358	4.7485	10.1439	7.13233	5.73948	11.434	4.31325	2.10465	9.723	8.60696	6.53899	2.1492	5.51096	2.1771	3.19913	4.26739	5.409	7.60782	6.76966	7.18142	7.39678	7.44164	7.41808	7.35426	7.26251	7.29419	7.1422
20	698	1	1	1	75 to 79	Drowning	Australia	Deaths	Number	Male	10.4456	10.9206	6.80769	12.2034	7.93171	10.7201	11.4747	9.08961	1.58414	4.93674	8.1587	6.68919	6.87154	3.52326	5.72693	4.51831	4.84675	2.9327	2.15393	3.23054	3.13749	1.05025	3.16587	1.0597	7.60343	4.28396	1.07965	9.59941	5.358	4.31954	4.29039	4.29273	4.47298	4.53945	4.5269	4.53766	4.62884	4.82333	5.08159
36	698	1	1	1	80 plus	Drowning	Australia	Deaths	Number	Male	9.45936	10.6247	6.32967	5.00644	6.54584	5.17392	6.85449	7.77567	8.1228	7.14776	4.58595	10.4192	11.0446	4.87666	8.09403	6.3592	6.79562	3.46587
30	698	1	1	1	80 to 84	Drowning	Australia	Deaths	Number	Male																			0	0	2.11011	3.12777	1.0684	2.15175	0	3.19177	1.06244	1.05749	0	2.02794	1.85924	1.94614	2.02591	2.07512	2.13199	2.16863	2.18287	2.28308	2.3929
31	698	1	1	1	85 to 89	Drowning	Australia	Deaths	Number	Male																			0.801867	0.803196	0.792524	1.56491	0.786451	0	2.36555	0.788624	1.55498	1.54462	0.768932	1.09232	0.58986	0.599891	0.608643	0.6054	0.632162	0.676417	0.694137	0.749341	0.787333
32	698	1	1	1	90 to 94	Drowning	Australia	Deaths	Number	Male																			0.225284	0.225331	0.222115	0.440715	0.220616	0	0.670012	0.226429	0.456124	0.469535	0.245197	0.407161	0.181388	0.190676	0.19474	0.190882	0.194378	0.197105	0.191519	0.199166	0.206531
235	698	1	1	1	95 plus	Drowning	Australia	Deaths	Number	Male																			0.046132	0.046084	0.0453	0.093423	0.047708	0	0.14214	0.047803	0.097011	0.099183	0.050919	0.097972	0.0465743	0.0510404	0.0537314	0.0555516	0.0604303	0.0655541	0.067826	0.0727679	0.0764885
250	698	1	1	1	All Ages	Drowning	Australia	Deaths	Number	Male	424.969	426.626	454.601	443.012	424.746	431.681	434.641	470.068	390.448	420.946	386.928	434.502	389.2	353.833	391.233	365.347	349.266	389.176	336.702	285.664	336.004	374.689	357.156	385.911	408.084	394.655	364.435	372.127	310.114	271.171	280.923	276.918	273.348	265.517	259.056	259.277	248.795	248.004	248.306
2	717	1	1	1	Early Neonatal	Self-harm and interpersonal violence	Australia	Deaths	Number	Male																															0.765935	0.73524	0.719579	0.681102	0.668698	0.663169	0.609938	0.592845	0.585714
3	717	1	1	1	Late Neonatal	Self-harm and interpersonal violence	Australia	Deaths	Number	Male																															0.299006	0.295822	0.295155	0.285936	0.290797	0.305588	0.292683	0.288295	0.28511
4	717	1	1	1	Post Neonatal	Self-harm and interpersonal violence	Australia	Deaths	Number	Male																															4.76439	4.754	4.71285	4.81076	4.84989	4.97219	4.76673	4.84476	4.86315
35	717	1	1	1	0	Self-harm and interpersonal violence	Australia	Deaths	Number	Male	7.53423	3.99157	7.57862	4.50305	8.7948	6.34921	7.4334	5.58981	3.76833	6.53978	3.02031	2.48154	9.76544	5.91291	7.56684	4.49456	3.48596	3.46019	1.964	4.30539	6.55756	5.28901	5.0871	5.60355	8.80286	6.34442	5.71127	20.2814	11.6087	7.73225
5	717	1	1	1	1 to 4	Self-harm and interpersonal violence	Australia	Deaths	Number	Male	4.30998	6.66182	4.60672	4.36302	2.88125	4.64406	5.64682	4.04013	3.16528	3.29788	1.825	3.09559	3.1518	4.36823	12.3041	5.45227	1.8487	1.87749	2.31333	7.97041	4.66739	7.83916	12.6368	8.99166	3.68965	10.2043	3.43687	7.10211	4.86855	4.11722	8.56642	8.26096	8.20354	8.09837	8.18829	8.19459	7.84384	7.65411	7.51339
6	717	1	1	1	5 to 9	Self-harm and interpersonal violence	Australia	Deaths	Number	Male	3.48499	1.43775	2.43757	3.79888	1.6525	3.72404	4.92052	1.74528	5.39481	2.74173	4.97834	3.71153	4.94522	5.00646	3.97819	4.05578	2.93483	7.10382	2.16671	4.33519	4.38458	4.37669	3.33302	3.33672	6.71218	5.44612	1.10052	4.27493	3.36509	2.43116	4.18704	4.07829	3.96495	3.53278	3.30926	3.34838	3.13103	3.069	3.20528
7	717	1	1	1	10 to 14	Self-harm and interpersonal violence	Australia	Deaths	Number	Male	4.6819	4.86025	3.72822	2.56196	3.54034	4.00783	3.95217	6.17074	5.01151	5.8585	7.42668	3.09653	0.716241	7.31147	7.67183	9.60117	5.53626	10.7782	7.93635	9.36632	8.35366	11.236	4.53157	7.08388	9.40213	14.8555	7.378	15.2037	13.0867	6.70726	13.2721	13.5266	14.5549	14.1786	14.5757	14.1702	13.9943	13.1993	12.9001
8	717	1	1	1	15 to 19	Self-harm and interpersonal violence	Australia	Deaths	Number	Male	14.0125	27.7286	24.66	14.8902	20.9089	21.3509	12.9537	23.7008	24.2836	28.7471	24.6538	34.3191	31.2591	45.3942	37.1125	34.1593	43.9063	41.8318	54.817	35.3356	57.8612	94.1346	59.8548	64.3863	83.9502	68.3424	76.9419	91.408	79.1707	101.249	123.768	120.792	119.551	116.066	119.24	127.962	135.909	142.727	149.997
9	717	1	1	1	20 to 24	Self-harm and interpersonal violence	Australia	Deaths	Number	Male	40.5664	45.7839	42.9542	46.7495	52.9087	48.5025	33.1779	44.9617	65.0741	44.3868	45.4467	53.9098	58.6526	78.2655	77.32	79.4021	71.0649	91.1603	77.0469	105.51	110.966	129.515	142.601	155.618	140.307	131.9	148.056	149.786	187.393	187.786	230.167	234.4	242.859	245.411	251.163	259.464	257.825	261.488	264.493
10	717	1	1	1	25 to 29	Self-harm and interpersonal violence	Australia	Deaths	Number	Male	47.3921	50.9855	75.8973	65.3909	75.8983	62.7105	85.0831	72.8022	83.7905	73.929	67.0538	67.0066	87.6929	104.578	90.7572	100.057	84.9495	113.469	78.1524	115.9	113.175	122.674	107.333	117.049	127.822	147.918	153.365	155.365	178.687	159.583	205.973	211.051	219.365	220.859	223.835	237.687	246.274	259.274	273.432
11	717	1	1	1	30 to 34	Self-harm and interpersonal violence	Australia	Deaths	Number	Male	42.3332	47.7616	75.3555	63.6707	71.8759	79.6266	104.91	81.4882	109.949	101.546	97.0827	83.8526	109.346	119.125	122.542	107.971	90.7286	114.627	104.687	97.9668	95.4507	107.924	107.711	91.8454	100.026	133.179	136.883	142.534	133.83	166.217	183.095	185.83	189.712	192.922	201.226	207.517	210.829	219.748	230.801
12	717	1	1	1	35 to 39	Self-harm and interpersonal violence	Australia	Deaths	Number	Male	67.9097	72.3521	66.1154	74.727	75.4355	76.7553	75.8381	113.773	104.398	110.536	108.292	105.564	127.963	141.709	123.205	135.628	126.806	129.644	127.247	119.722	107.575	123.818	126.92	117.817	116.223	105.149	132.209	107.436	134.281	113.073	150.662	153.946	159.148	164.189	170.806	180.017	190.609	195.959	200.101
13	717	1	1	1	40 to 44	Self-harm and interpersonal violence	Australia	Deaths	Number	Male	65.9931	77.6413	87.5344	76.8403	96.7319	79.0945	97.2456	106.827	97.2398	97.4595	94.2977	130.778	131.45	136.791	157.895	153.652	140.631	161.274	145.119	159.864	140.061	122.522	145.693	128.036	124.162	120.335	118.2	126.008	106.122	126.278	136.308	135.957	136	138.011	145.301	152.979	163.771	174.017	184.822
14	717	1	1	1	45 to 49	Self-harm and interpersonal violence	Australia	Deaths	Number	Male	47.5567	91.0617	101.832	83.6991	78.9547	82.4488	95.6135	117.429	145.401	112.811	111.09	124.587	133.054	154.058	124.58	129.767	122.939	131.231	124.532	135.313	139.968	159.31	159.535	159.532	160.919	133.635	129.951	146.263	120.54	138.598	123.344	118.459	117.107	114.421	116.903	120.634	124.799	130.349	132.956
15	717	1	1	1	50 to 54	Self-harm and interpersonal violence	Australia	Deaths	Number	Male	81.5388	67.2115	68.8277	82.5398	67.7817	79.4009	93.1665	105.536	115.075	96.2341	99.2976	127.853	148.76	137.507	147.614	147.404	140.321	128.779	109.909	101.116	143.448	152.47	124.889	110.488	126.137	104.529	127.901	141.454	109.343	124.737	121.549	119.127	114.969	112.953	110.396	107.636	108.924	112.071	113.088
16	717	1	1	1	55 to 59	Self-harm and interpersonal violence	Australia	Deaths	Number	Male	75.6066	70.4612	77.496	75.2322	82.8535	88.06	89.684	99.8227	87.6776	119.321	79.6122	114.599	131.707	117.08	116.805	112.501	127.234	127.218	141.76	87.3666	115.124	105.115	112.931	93.6426	87.12	89.2986	96.0605	73.7291	94.449	106.195	114.54	115.577	115.671	116.519	117.178	116.31	117.089	116.544	111.295
17	717	1	1	1	60 to 64	Self-harm and interpersonal violence	Australia	Deaths	Number	Male	66.6364	91.5026	103.737	111.113	97.4848	84.1699	92.2529	100.407	85.6849	81.564	80.7981	86.3856	102.839	112.102	109.14	93.3986	89.9931	113.664	88.9247	81.9091	77.2487	81.5614	72.2655	81.3341	85.2485	70.5137	72.6327	81.4799	72.7806	78.4594	81.6542	83.5617	86.8614	89.9041	94.1667	96.2692	97.879	98.8901	99.4806
18	717	1	1	1	65 to 69	Self-harm and interpersonal violence	Australia	Deaths	Number	Male	72.8076	81.8417	73.0938	100.976	93.4162	109.555	89.5626	91.6852	104.663	113.223	100.814	102.174	95.9331	101.087	99.5777	107.008	107.896	115.87	56.582	74.1938	58.4934	70.6151	69.6587	75.8729	73.2642	70.4472	71.8333	73.6213	54.949	54.7615	70.7751	71.8727	72.541	70.8098	69.8238	70.7078	73.532	77.1609	80.1903
19	717	1	1	1	70 to 74	Self-harm and interpersonal violence	Australia	Deaths	Number	Male	73.3272	65.8242	80.7444	70.2178	88.9642	89.4974	82.3326	81.6556	88.9466	76.3998	90.1101	101.98	93.7676	101.735	99.8722	101.756	92.8779	92.1573	50.5437	45.7633	47.8585	56.2843	41.9654	46.6281	58.2143	51.3446	60.2142	57.7494	46.8015	52.661	55.0337	57.2913	60.2806	62.0955	65.0044	67.5785	69.4292	71.016	70.3992
20	717	1	1	1	75 to 79	Self-harm and interpersonal violence	Australia	Deaths	Number	Male	59.1205	48.1305	63.8184	57.1616	62.8224	60.8412	73.1227	68.1168	61.4381	67.3785	69.9889	63.3166	72.2538	80.7451	86.4122	79.2885	86.4736	86.5462	42.2677	30.2446	39.0974	34.7582	43.1878	32.3869	32.2293	32.2685	28.1806	22.0699	37.6629	20.3633	36.5479	37.7071	40.1984	41.6103	43.1326	45.6447	48.6266	51.107	52.9445
36	717	1	1	1	80 plus	Self-harm and interpersonal violence	Australia	Deaths	Number	Male	83.0995	77.6659	77.679	89.9631	84.98	90.9552	89.8553	96.5921	109.161	104.329	109.679	97.6382	124.812	132.588	130.996	107.232	134.502	127.342
30	717	1	1	1	80 to 84	Self-harm and interpersonal violence	Australia	Deaths	Number	Male																			17.1043	15.3718	15.2392	18.6147	15.4971	14.2199	20.0804	18.3218	15.9808	14.5971	15.1337	14.1286	18.7206	19.9861	21.2541	22.1984	23.3416	24.9978	26.1772	28.0786	28.7692
31	717	1	1	1	85 to 89	Self-harm and interpersonal violence	Australia	Deaths	Number	Male																			5.96519	12.467	7.38743	8.2163	4.84654	6.07774	6.25568	7.65555	11.0202	9.90126	7.8538	9.08096	8.00919	8.24318	8.53369	8.78338	9.33813	10.3113	11.0015	12.014	12.6408
32	717	1	1	1	90 to 94	Self-harm and interpersonal violence	Australia	Deaths	Number	Male																			1.72161	3.52728	2.11175	2.36325	1.3919	1.7971	1.84302	2.28418	3.3634	3.07155	2.6005	3.16073	2.33941	2.47782	2.59179	2.63374	2.75325	2.85831	2.89998	3.06551	3.19841
235	717	1	1	1	95 plus	Self-harm and interpersonal violence	Australia	Deaths	Number	Male																			0.291618	0.66123	0.425937	0.430416	0.246387	0.426308	0.329614	0.430362	0.866202	0.617559	0.459185	0.683754	0.353559	0.387313	0.415101	0.439558	0.488576	0.538472	0.581137	0.629561	0.665906
250	717	1	1	1	All Ages	Self-harm and interpersonal violence	Australia	Deaths	Number	Male	857.911	932.904	1038.1	1028.4	1067.89	1071.69	1136.75	1222.34	1300.12	1246.3	1195.47	1306.35	1468.07	1585.36	1555.35	1512.83	1474.13	1598.03	1241.05	1248.21	1295.45	1419.07	1362.12	1322.17	1372.74	1324.4	1401.29	1443.95	1414.99	1478	1694.69	1708.32	1739.51	1751.41	1795.98	1860.77	1916.79	1983.79	2038.63
7	718	1	1	1	10 to 14	Self-harm	Australia	Deaths	Number	Male	3.12304	3.25662	0	2.17729	3.29479	1.15974	2.30718	2.23373	2.18238	3.59203	3.36542	1.16251	0.037336	4.47347	2.26102	5.65484	2.33049	3.33031	7.93635	7.02469	4.76573	8.98878	4.53157	4.7256	5.88982	10.2846	3.69796	7.02158	7.14192	2.15483	8.55096	8.85225	9.56901	9.38141	9.72617	9.42134	9.52026	8.96041	8.7096
8	718	1	1	1	15 to 19	Self-harm	Australia	Deaths	Number	Male	13.5451	22.6941	20.5284	12.5295	17.5821	20.0414	8.50382	19.1702	19.1226	20.9482	18.0914	24.3329	23.5882	37.9257	30.6614	31.5156	33.7426	33.8555	51.6602	32.1233	50.2517	79.3269	52.3792	50.6752	74.287	58.8796	69.4713	77.4358	73.8247	90.2023	106.868	104.443	103.472	100.761	103.784	111.878	119.526	126.066	132.987
9	718	1	1	1	20 to 24	Self-harm	Australia	Deaths	Number	Male	30.9804	38.9327	33.7338	42.2804	40.6534	43.4089	29.8685	37.5511	57.2722	35.922	34.3253	48.2439	51.5296	73.8954	66.6511	72.8291	59.3827	78.9684	65.6217	93.7869	97.049	112.668	122.395	131.118	128.556	118.927	127.696	132.43	169.66	160.215	203.288	207.293	215.374	217.603	222.799	230.893	229.921	233.458	236.291
10	718	1	1	1	25 to 29	Self-harm	Australia	Deaths	Number	Male	41.0654	42.9206	61.419	52.0945	64.3427	50.3994	73.5802	59.1454	74.1809	64.608	57.2481	55.6067	80.3911	95.5927	74.1016	83.462	73.8245	99.208	68.6686	103.873	100.337	104.539	97.8708	92.7771	99.5079	127.253	128.382	134.879	155.679	142.326	178.136	182.967	190.501	191.988	194.928	207.56	215.925	227.519	240.265
11	718	1	1	1	30 to 34	Self-harm	Australia	Deaths	Number	Male	37.5547	39.4232	64.6969	53.9307	62.107	61.9866	86.805	74.7499	98.0458	88.8867	82.6529	71.1225	97.9018	110.304	109.705	93.2362	77.1805	99.8823	91.4841	88.1701	81.7111	95.1017	91.7264	78.5791	84.857	103.944	119.245	107.472	116.146	144.2	159.414	161.949	165.703	168.782	176.655	182.586	185.905	194.046	204.046
12	718	1	1	1	35 to 39	Self-harm	Australia	Deaths	Number	Male	58.7496	58.5797	51.8548	66.1338	66.4601	65.6935	65.7319	96.2375	92.3547	90.1367	92.4847	87.5907	108.407	126.809	111.753	123.073	106.039	120.146	111.909	107.528	98.7895	108.612	105.238	102.555	93.2758	92.9735	110.562	98.3961	112.46	101.807	130.397	133.178	137.746	142.126	147.967	156.33	166.103	171.323	175.142
13	718	1	1	1	40 to 44	Self-harm	Australia	Deaths	Number	Male	60.1418	68.0467	78.1412	62.6158	84.8734	62.8978	82.9582	88.5	81.0703	81.3648	80.5244	112.718	121.332	119.434	141.853	132.692	128.251	146.517	125.207	147.652	127.65	111.582	124.575	116.91	106.475	105.983	100.714	113.963	94.9601	110.34	120.52	119.966	119.854	121.762	128.356	135.664	145.555	154.873	164.54
14	718	1	1	1	45 to 49	Self-harm	Australia	Deaths	Number	Male	43.7384	82.0083	86.9624	74.6879	71.363	72.9148	84.2278	105.711	127.99	95.4366	93.655	116.108	117.418	145.241	116.513	115.489	108.101	114.897	110.356	127.419	128.787	137.635	142.694	141.442	141.84	114.703	115.535	132.667	103.965	118.958	110.821	105.826	104.461	101.994	104.363	107.553	111.432	116.687	119.18
15	718	1	1	1	50 to 54	Self-harm	Australia	Deaths	Number	Male	71.5637	54.9653	57.6005	74.714	52.7377	64.3457	78.4974	98.0127	98.2638	82.7565	81.0726	119.078	122.522	123.963	127.052	136.053	125.701	112.454	105.476	94.4489	136.776	138.312	111.638	98.3462	116.035	98.9091	109.188	129.585	100.515	109.871	108.139	105.909	102.252	100.585	98.4292	95.975	97.4223	100.602	101.413
16	718	1	1	1	55 to 59	Self-harm	Australia	Deaths	Number	Male	60.9476	54.9311	63.5126	59.3255	67.1423	68.2269	68.5656	88.5162	70.3889	95.2334	65.4437	99.8522	107.379	99.5295	92.9568	96.8852	105.607	102.352	133.957	80.7311	110.783	94.05	103.071	85.7526	80.4456	85.9912	82.8352	68.1505	90.0602	94.1359	103.235	104.31	104.615	105.495	106.199	105.448	106.388	106.009	101.136
17	718	1	1	1	60 to 64	Self-harm	Australia	Deaths	Number	Male	47.0876	69.9699	80.2507	88.4858	83.5895	66.7165	72.3853	77.8274	68.1436	60.1245	61.8527	65.8177	79.0932	87.2597	86.0695	72.1917	68.9186	88.9024	84.4299	75.0833	73.8644	79.3864	63.2419	75.8437	78.5431	66.0366	62.5975	71.444	68.4399	68.4249	74.2919	76.0488	79.195	82.1133	86.0125	87.8803	89.4314	90.3662	90.8039
18	718	1	1	1	65 to 69	Self-harm	Australia	Deaths	Number	Male	46.1508	55.7222	47.7916	68.2381	62.4914	75.7684	59.6165	56.9629	69.755	78.5744	68.5317	64.8462	59.5867	69.5731	61.787	72.695	74.1742	77.7478	56.582	73.0864	57.3516	67.1982	67.4493	71.4136	67.7338	65.9021	68.4725	68.1321	52.6623	51.3862	65.2299	66.3329	67.085	65.5875	64.8124	65.6194	68.259	71.4622	74.1638
19	718	1	1	1	70 to 74	Self-harm	Australia	Deaths	Number	Male	43.5634	26.7566	48.3918	37.6922	48.9667	48.6633	42.8843	39.8002	49.8104	35.1544	37.8734	44.4911	37.9662	43.8718	44.9971	50.5932	44.2184	44.1832	48.3018	44.647	47.8484	50.6558	40.8011	45.4921	54.7351	51.3446	59.0801	56.6181	46.8014	49.9225	51.1488	53.3128	56.2316	58.0794	60.7861	63.2458	65.0503	66.5637	65.9661
20	718	1	1	1	75 to 79	Self-harm	Australia	Deaths	Number	Male	30.271	18.8137	31.0715	23.7807	26.2198	28.316	31.2342	26.9714	19.3374	24.5489	23.4132	23.2415	25.3676	28.6396	31.3728	30.6554	35.5339	38.5378	41.0959	30.2445	39.0912	33.6369	42.0522	32.3867	32.2292	29.9635	27.01	22.0696	32.9608	17.7551	33.7481	34.8427	37.2228	38.581	39.984	42.3208	45.1836	47.5258	49.2178
36	718	1	1	1	80 plus	Self-harm	Australia	Deaths	Number	Male	19.3701	11.9449	8.21599	19.5226	19.2238	15.6467	11.3269	22.4527	30.0505	19.0055	15.3683	8.90123	22.78	27.9486	24.5493	12.9251	25.6189	22.0264
30	718	1	1	1	80 to 84	Self-harm	Australia	Deaths	Number	Male																			17.1043	15.3718	15.236	18.6147	15.4971	13.2199	20.0804	18.3218	12.9808	14.5971	14.1337	13.1258	18.129	19.364	20.6047	21.5269	22.6342	24.2535	25.4089	27.2607	27.9036
31	718	1	1	1	85 to 89	Self-harm	Australia	Deaths	Number	Male																			5.96519	11.7668	6.68589	8.2163	4.84654	5.38054	6.25568	7.65555	8.95892	9.22097	7.8538	8.42264	7.71015	7.93892	8.22594	8.47261	9.00988	9.95594	10.6282	11.6144	12.2189
32	718	1	1	1	90 to 94	Self-harm	Australia	Deaths	Number	Male																			1.72161	3.33065	1.91474	2.36325	1.3919	1.60155	1.84302	2.28418	2.75708	2.8644	2.6005	2.93921	2.20639	2.33916	2.44983	2.49197	2.60759	2.71072	2.75311	2.91399	3.04234
235	718	1	1	1	95 plus	Self-harm	Australia	Deaths	Number	Male																			0.291618	0.558057	0.322565	0.430416	0.246387	0.319062	0.329614	0.430362	0.533853	0.504995	0.459185	0.561488	0.289291	0.318129	0.342443	0.364019	0.406434	0.450121	0.48799	0.531236	0.563589
250	718	1	1	1	All Ages	Self-harm	Australia	Deaths	Number	Male	607.853	648.966	734.171	738.209	771.048	746.186	798.493	893.843	957.969	876.294	815.904	943.115	1055.3	1194.46	1122.28	1129.95	1068.63	1183.01	1127.77	1136.85	1179.21	1251.32	1191.65	1148.54	1192.92	1160.88	1209.72	1247.45	1250.32	1286.75	1482.12	1495.19	1524.91	1537.69	1579.46	1639.74	1694.9	1757.78	1807.59
2	728	1	1	1	Early Neonatal	Forces of nature, conflict and terrorism, and executions and police conflict	Australia	Deaths	Number	Male																															0	0	0	0	0	0	0	0	0
3	728	1	1	1	Late Neonatal	Forces of nature, conflict and terrorism, and executions and police conflict	Australia	Deaths	Number	Male																															0	0	0	0	0	0	0	0	0
4	728	1	1	1	Post Neonatal	Forces of nature, conflict and terrorism, and executions and police conflict	Australia	Deaths	Number	Male																															0.0109307	0.0111726	0.0115164	0.01149	0.0115036	0.0117767	0.0116215	0.0117008	0.0118791
35	728	1	1	1	0	Forces of nature, conflict and terrorism, and executions and police conflict	Australia	Deaths	Number	Male	0	0	0	0	0	0	0	0	0	0	0	0	0	0	0	0	0	0	0.050621	0.110326	0.031655	0.001694	0.117956	0.001984	0.048145	0.121369	0.000837	0.085424	0.000334	0.002664
5	728	1	1	1	1 to 4	Forces of nature, conflict and terrorism, and executions and police conflict	Australia	Deaths	Number	Male	0	0	0	0	0	0	0	0	0	0	0	0	0	0	0	0	0	0	0	0	0	0	0	0	0.000123	0	0	0	0	0	0.0493134	0.0491169	0.0495691	0.0503353	0.0509005	0.0514641	0.0515187	0.0515155	0.0516269
6	728	1	1	1	5 to 9	Forces of nature, conflict and terrorism, and executions and police conflict	Australia	Deaths	Number	Male	0	0	0	0	0	0	0	0	0	0	0	0	0	0	0	0	0	0	0	0	0	0	0	0	0	0	0	0	0	0.002174	0.0702741	0.0689654	0.06733	0.0652155	0.0626283	0.0624972	0.0614927	0.061678	0.0633607
7	728	1	1	1	10 to 14	Forces of nature, conflict and terrorism, and executions and police conflict	Australia	Deaths	Number	Male	0	0	0	0	0	0	0	0	0	0	0	0	0	0	0	0	0	0	0	0.000107	0	0	0	0.000123	0	0	0.000132	0	0.000129	1.01467	0.0678847	0.0696329	0.071672	0.0718993	0.0721833	0.0710911	0.0691463	0.0666625	0.0657635
8	728	1	1	1	15 to 19	Forces of nature, conflict and terrorism, and executions and police conflict	Australia	Deaths	Number	Male	0	0	0	0	0	0	0	0	0	0	0	0	0	0	0	0	0	0	0	0	0	0	0	0	0	0	0	0	0	0.000592	0.273258	0.284534	0.296986	0.314549	0.346675	0.39491	0.394327	0.396319	0.388154
9	728	1	1	1	20 to 24	Forces of nature, conflict and terrorism, and executions and police conflict	Australia	Deaths	Number	Male	0	0	0	0	0	0	0	0	0	0	0	0	0	0	0	0	0	1.03613	0	1.06578	2.10978	0	0	0	0	0	0	0	0	0	0.7336	0.786603	0.845521	0.947282	1.05661	1.13198	1.13121	1.14168	1.0982
10	728	1	1	1	25 to 29	Forces of nature, conflict and terrorism, and executions and police conflict	Australia	Deaths	Number	Male	0	0	0	0	0	0	0	0	0	0	0	0	0	0	0	0	0	0	0	0	0	0	0	0	0	0	0	0	0	2.01987	0.635347	0.678671	0.728904	0.791484	0.868077	0.983518	0.971181	1.01833	1.013
11	728	1	1	1	30 to 34	Forces of nature, conflict and terrorism, and executions and police conflict	Australia	Deaths	Number	Male	0	0	1.02782	0	0	0	1.06981	0	0	0	0	0	0	0	0	0	0	1.04589	0	0	0	0	0	0	0	0	0	0	0	2.02204	0.617522	0.654868	0.688501	0.747035	0.840778	0.924272	0.938107	0.989522	0.993724
12	728	1	1	1	35 to 39	Forces of nature, conflict and terrorism, and executions and police conflict	Australia	Deaths	Number	Male	0	0	0	0	0	0	0	0	0	0	0	0	0	0	0	0	0	0	0	0	0	0	0	0	0	0	0	0	0	0	0.338081	0.357428	0.379379	0.415443	0.464786	0.513118	0.520225	0.521805	0.512285
13	728	1	1	1	40 to 44	Forces of nature, conflict and terrorism, and executions and police conflict	Australia	Deaths	Number	Male	0	0	0	0	0	0	1.06174	0	0	0	0	0	1.03544	0	0	0	0	1.05455	0	1.11019	0	0	0	0	0	0	0	0	0	2.011	0.33483	0.346705	0.361509	0.394574	0.443995	0.492343	0.500953	0.513503	0.527462
14	728	1	1	1	45 to 49	Forces of nature, conflict and terrorism, and executions and police conflict	Australia	Deaths	Number	Male	0	0	1.05439	0	0	0	0	1.04443	0	0	1.03134	0	0	0	0	0	2.10035	0	0	0	0	1.08376	0	0	0	0	0	0	0	1.00914	0.334351	0.333687	0.342078	0.355177	0.382543	0.415164	0.407462	0.412993	0.394643
15	728	1	1	1	50 to 54	Forces of nature, conflict and terrorism, and executions and police conflict	Australia	Deaths	Number	Male	0	0	1.04087	1.04442	0	0	0	0	1.0362	0	0	0	0	0	0	0	2.0615	0	0	0	0	0	0	0	0	1.12402	0	0	0	0.000314	0.12858	0.136034	0.141527	0.151148	0.161451	0.171676	0.16467	0.163339	0.156979
16	728	1	1	1	55 to 59	Forces of nature, conflict and terrorism, and executions and police conflict	Australia	Deaths	Number	Male	0	2.1041	2.10268	0	3.12209	1.04012	2.08908	1.04473	0	0	0	1.03213	0	0	0	0	1.0262	1.03039	0	0	1.0756	1.10653	1.09558	0	0	0	0	0	0	0.00015	0.0677271	0.0736973	0.0787424	0.0866134	0.0954929	0.103264	0.098714	0.0952654	0.0879612
17	728	1	1	1	60 to 64	Forces of nature, conflict and terrorism, and executions and police conflict	Australia	Deaths	Number	Male	0	0	1.04212	5.21542	1.0481	5.23816	3.11958	1.04053	3.12302	2.07273	5.18689	2.06995	1.02859	0	0	0	0	0	0	0	0	0	0	0	0	0	0	0	0	0.000561	0.0291973	0.0303623	0.0318772	0.0340283	0.0364745	0.0386248	0.0386362	0.038814	0.038592
18	728	1	1	1	65 to 69	Forces of nature, conflict and terrorism, and executions and police conflict	Australia	Deaths	Number	Male	0	3.17387	1.04932	0	1.04779	1.05303	2.1009	2.08565	2.08287	4.14014	2.0896	5.25704	6.22299	5.13808	4.13662	2.08496	2.06262	3.08537	1.15213	0	0	1.13903	0	0	0	0	0	0	0.000115	0.002225	0.0241913	0.0246937	0.0249825	0.0249489	0.0249362	0.0254636	0.0265421	0.0278565	0.0292217
19	728	1	1	1	70 to 74	Forces of nature, conflict and terrorism, and executions and police conflict	Australia	Deaths	Number	Male	0	1.05271	2.10842	3.17596	4.1926	4.24208	1.05115	1.05368	0	1.04415	0	3.12513	5.17078	4.13667	3.09767	4.16585	5.16124	5.2044	0	4.46478	2.27858	1.12576	0.000111	1.13602	0	0	0.000113	0.000109	0.000139	0.000206	0.0169362	0.0175816	0.0182961	0.0190206	0.0197996	0.0204351	0.0208751	0.0211689	0.0212303
20	728	1	1	1	75 to 79	Forces of nature, conflict and terrorism, and executions and police conflict	Australia	Deaths	Number	Male	0	1.06774	0	0	0	0	0	0	1.05301	0	0	1.03902	1.03614	2.08652	3.10441	0	3.08782	3.0913	0.000127	5.81635	2.2996	3.36378	4.54187	1.15533	0.00014	0.000125	0.00015	1.29549	0.000152	0.000964	0.0335373	0.037456	0.0415174	0.0468188	0.0532853	0.0603453	0.060804	0.0621378	0.0614028
36	728	1	1	1	80 plus	Forces of nature, conflict and terrorism, and executions and police conflict	Australia	Deaths	Number	Male	0	0	0	0	0	0	0	0	0	1.05759	0	0	3.12789	1.03985	0	1.04312	0	0
30	728	1	1	1	80 to 84	Forces of nature, conflict and terrorism, and executions and police conflict	Australia	Deaths	Number	Male																			1.21676	0.000146	1.26988	1.16355	0.000246	1.31857	2.3476	1.22164	0.000264	0.000195	0.000382	1.01279	0.0228583	0.0254958	0.0283411	0.0320108	0.0371391	0.0425424	0.0422069	0.0441202	0.0442025
31	728	1	1	1	85 to 89	Forces of nature, conflict and terrorism, and executions and police conflict	Australia	Deaths	Number	Male																			0.850478	0.778611	0.821656	0.000173	0.82773	0.000369	0.883351	0.000242	0.000291	0.783027	0.829816	1.22899	0.0101988	0.0109903	0.0117906	0.012982	0.0151532	0.0179979	0.0182553	0.0194528	0.0196311
32	728	1	1	1	90 to 94	Forces of nature, conflict and terrorism, and executions and police conflict	Australia	Deaths	Number	Male																			0.344245	0.309054	0.330002	0.000233	0.33338	0.000499	0.365029	0.000329	0.000395	0.341116	0.385358	0.56081	0.0033388	0.00366911	0.00394574	0.00424345	0.00478577	0.00531306	0.00510843	0.00526791	0.00524675
235	728	1	1	1	95 plus	Forces of nature, conflict and terrorism, and executions and police conflict	Australia	Deaths	Number	Male																			0.146212	0.129892	0.139415	0.000392	0.14792	0.000841	0.163711	0.000557	0.000669	0.150853	0.170693	0.228824	0.00306873	0.00356196	0.00400505	0.00458195	0.00556795	0.00665893	0.00686872	0.00733395	0.00743392
250	728	1	1	1	All Ages	Forces of nature, conflict and terrorism, and executions and police conflict	Australia	Deaths	Number	Male	0	7.39842	9.42562	9.4358	9.41058	11.5734	10.4923	6.26902	7.2951	8.31461	8.30783	12.5233	17.6218	12.4011	10.3387	7.29393	15.4997	15.548	3.76057	13.7852	10.3562	8.9849	7.06479	3.61374	3.8081	2.46828	0.002851	2.65621	1.38712	11.118	3.80503	4.00493	4.22799	4.58088	5.05476	5.54445	5.53993	5.67047	5.592
2	295	1	1	2	Early Neonatal	Communicable, maternal, neonatal, and nutritional diseases	Australia	Deaths	Number	Female																															382.595	371.405	364.492	347.002	340.941	337.889	313.586	302.939	300.727
3	295	1	1	2	Late Neonatal	Communicable, maternal, neonatal, and nutritional diseases	Australia	Deaths	Number	Female																															46.028	46.0528	46.6578	45.4903	46.0454	46.8667	45.3572	44.6834	44.3881
4	295	1	1	2	Post Neonatal	Communicable, maternal, neonatal, and nutritional diseases	Australia	Deaths	Number	Female																															60.0742	59.7094	61.2758	61.1995	61.723	63.0249	58.8943	59.3774	59.5446
35	295	1	1	2	0	Communicable, maternal, neonatal, and nutritional diseases	Australia	Deaths	Number	Female	1566.15	1655.32	1517.16	1573	1469.6	1416.4	1509.4	1461.59	1447.6	1503.43	1455.25	1450.32	1479.2	1427.72	1322.2	1257.15	1259.33	1296.7	1323.11	1360.16	1351.14	1467.17	1260.74	1164.53	1048.11	849.822	860.856	666.08	665.069	525.571
5	295	1	1	2	1 to 4	Communicable, maternal, neonatal, and nutritional diseases	Australia	Deaths	Number	Female	224.155	285.758	230.666	237.129	198.245	197.74	193.115	166.715	157.452	155.908	152.462	131.423	129.94	137.014	130.536	146.686	106.088	127.636	125.198	135.941	114.952	125.855	106.58	93.6523	73.9492	77.1731	46.563	49.7988	41.7868	37.1861	28.8047	26.8836	26.1921	25.5459	25.421	25.2864	23.4006	23.5867	23.2269
6	295	1	1	2	5 to 9	Communicable, maternal, neonatal, and nutritional diseases	Australia	Deaths	Number	Female	73.8649	74.6813	74.597	85.4124	50.6763	54.5927	42.8728	51.3567	24.4519	48.4886	39.9659	36.5126	30.4782	37.0441	27.5303	31.0386	33.2217	28.0187	39.1167	21.2036	20.3952	24.2404	23.7784	21.5868	15.4426	18.1701	8.05192	17.9373	13.0593	9.66664	7.53842	6.43616	5.86714	5.47054	5.43725	5.58642	5.22915	5.16207	5.24703
7	295	1	1	2	10 to 14	Communicable, maternal, neonatal, and nutritional diseases	Australia	Deaths	Number	Female	43.0765	57.6913	25.4952	23.5386	21.6567	24.1504	23.4388	28.6618	20.2829	27.5139	20.6148	19.9615	18.5417	25.5123	23.3081	19.5548	17.7693	9.29638	24.1183	12.7005	23.2796	13.2	13.373	13.2616	14.4496	12.3297	14.5959	13.5449	13.2648	7.91256	5.37841	5.43409	5.08912	4.92323	4.70567	4.3402	3.92766	3.81064	3.79696
8	295	1	1	2	15 to 19	Communicable, maternal, neonatal, and nutritional diseases	Australia	Deaths	Number	Female	60.7816	56.8243	30.4584	46.7968	33.6405	34.5424	18.884	36.7567	21.8295	38.2642	24.7144	21.0786	29.7202	29.1241	17.5054	29.9349	22.699	22.8369	27.9562	14.8325	18.5878	17.6046	12.7448	14.6842	20.1942	10.834	9.16989	10.3971	11.041	5.23155	7.48164	7.38575	6.61284	6.05932	6.4094	6.61543	6.69375	7.32797	7.19831
9	295	1	1	2	20 to 24	Communicable, maternal, neonatal, and nutritional diseases	Australia	Deaths	Number	Female	109.057	115.541	86.596	54.0843	52.7536	56.6492	43.8288	53.4481	34.4728	44.5082	37.4959	41.4374	39.5837	30.1903	22.9855	34.6073	24.1947	28.2582	33.6318	22.6426	23.5698	23.7229	19.8605	17.5764	22.2574	9.65306	19.8561	20.8057	14.514	12.7533	9.80527	10.7263	9.37961	8.84879	8.80039	8.81695	8.05309	8.40969	8.29928
10	295	1	1	2	25 to 29	Communicable, maternal, neonatal, and nutritional diseases	Australia	Deaths	Number	Female	138.82	136.527	107.904	81.0638	78.2941	52.48	69.146	73.7468	44.0556	56.6629	47.1309	48.8795	39.7523	33.3708	33.1089	26.4928	31.0403	25.0108	25.0988	25.0519	28.7576	23.6325	25.0479	18.7788	24.121	16.1689	27.3327	16.7308	6.85896	17.4466	11.6097	12.6798	12.7886	11.9903	11.9665	12.3233	12.3755	12.93	11.5631
11	295	1	1	2	30 to 34	Communicable, maternal, neonatal, and nutritional diseases	Australia	Deaths	Number	Female	139.476	156.379	120.637	82.8031	106.012	70.2771	74.8594	93.1129	82.8953	70.8706	56.4846	54.9249	34.0782	34.3123	38.4791	41.781	49.2063	26.2904	32.0187	23.9246	49.923	28.3879	23.7337	22.9984	25.9057	25.7062	24.9267	16.9673	14.865	12.5029	14.731	14.305	13.1556	13.0997	12.7095	12.8984	12.6078	12.7703	12.5756
12	295	1	1	2	35 to 39	Communicable, maternal, neonatal, and nutritional diseases	Australia	Deaths	Number	Female	148.71	143.596	108.222	87.7606	99.4268	78.1442	63.2897	96.3865	68.2533	80.7097	75.8646	60.9657	54.3055	41.9546	70.5013	49.6235	38.2912	37.2847	42.2149	30.762	39.0173	26.3059	27.4337	18.0845	25.9506	18.2254	19.2835	19.8292	16.3647	14.7478	13.0229	13.0087	13.2343	13.4664	13.6364	13.5635	13.1491	13.7264	13.3561
13	295	1	1	2	40 to 44	Communicable, maternal, neonatal, and nutritional diseases	Australia	Deaths	Number	Female	123.256	125.114	108.642	84.7211	84.13	91.6433	88.0355	73.9429	69.1327	66.0137	64.1082	54.8559	55.27	58.0539	60.7495	44.6561	48.1384	49.6376	50.0517	44.9324	55.2264	32.9801	43.5522	29.3013	41.5778	22.0089	22.8521	22.3586	18.332	17.9016	13.6006	13.0298	12.5227	12.2735	12.3495	12.3835	12.5149	13.2522	13.389
14	295	1	1	2	45 to 49	Communicable, maternal, neonatal, and nutritional diseases	Australia	Deaths	Number	Female	115.352	108.259	78.2337	83.6971	65.2715	65.6342	69.4879	63.6293	59.868	81.0231	68.6014	52.5535	73.583	59.4453	60.363	55.8171	58.5525	56.5168	49.3047	53.1793	64.942	50.7231	50.8528	40.5107	49.5675	42.533	34.3336	26.768	30.6632	16.7819	16.554	16.3107	15.3249	14.9042	14.7246	15.1471	14.4375	14.9625	15.0692
15	295	1	1	2	50 to 54	Communicable, maternal, neonatal, and nutritional diseases	Australia	Deaths	Number	Female	92.8572	129.083	98.3998	86.7691	93.3583	63.1933	73.9654	60.4579	59.8482	85.1134	56.7812	52.8709	46.5162	50.9876	81.6285	57.0413	80.1054	59.5833	50.0801	55.4883	87.9298	51.586	57.7825	55.2037	72.0038	45.342	63.6495	47.1964	32.7184	31.0909	22.1077	21.3029	20.8975	19.7901	18.6367	18.1944	17.1171	17.566	17.313
16	295	1	1	2	55 to 59	Communicable, maternal, neonatal, and nutritional diseases	Australia	Deaths	Number	Female	135.766	123.025	131.493	103.356	97.9047	92.8267	97.0297	96.8147	91.5371	89.7748	59.2444	67.0841	63.6554	58.8513	79.9361	63.9274	81.8961	70.5929	69.1899	86.8644	98.9614	77.3348	79.2912	59.2717	81.1244	58.865	73.1906	61.0192	56.1034	44.775	31.7435	30.7205	29.9901	29.381	28.5027	28.5481	26.9392	26.5929	25.9465
17	295	1	1	2	60 to 64	Communicable, maternal, neonatal, and nutritional diseases	Australia	Deaths	Number	Female	149.01	177.728	143.147	115.682	130.698	119.483	144.111	133.575	85.4524	111.137	96.7448	95.5571	92.4337	92.0031	99.7528	104.993	81.2583	83.5242	91.0823	84.6458	128.167	92.9178	95.2491	74.6728	120.09	77.5392	101.001	69.6503	66.8218	45.9102	42.5831	43.2305	44.2096	44.6325	44.709	44.3256	42.5598	42.7142	42.1476
18	295	1	1	2	65 to 69	Communicable, maternal, neonatal, and nutritional diseases	Australia	Deaths	Number	Female	182.433	212.306	201.77	158.433	174.938	151.397	178.595	217.872	159.881	180.347	137.682	144.422	148.209	121.822	136.206	141.408	157.523	121.989	114.437	135.559	158.896	109.339	96.8699	113.631	124.344	116.31	111.2	105.799	92.846	72.9922	65.8697	65.1863	64.5297	63.6803	61.3699	61.2039	61.5391	62.7254	63.914
19	295	1	1	2	70 to 74	Communicable, maternal, neonatal, and nutritional diseases	Australia	Deaths	Number	Female	247.88	266.307	237.74	216.222	209.538	209.214	280.086	279.468	207.612	278.624	212.963	219.832	219.401	222.098	248.968	204.376	265.586	230.479	188.543	156.331	249.938	177.46	136.01	156.509	196.253	132.474	201.295	121.967	126.448	82.3375	87.9667	88.3188	89.4733	90.9041	92.6956	95.8932	93.2164	92.1404	91.8262
20	295	1	1	2	75 to 79	Communicable, maternal, neonatal, and nutritional diseases	Australia	Deaths	Number	Female	326.077	357.946	301.584	287.277	279.125	274.745	310.583	322.54	277.371	360.183	318.934	268.247	300.97	285.573	417.571	331.588	436.191	353.904	309.383	257.906	364.673	257.151	235.783	259.423	276.876	209.578	291.53	225.965	222.75	172.799	108.544	106.991	109.061	109.747	111.731	116.323	117.549	121.364	126.785
36	295	1	1	2	80 plus	Communicable, maternal, neonatal, and nutritional diseases	Australia	Deaths	Number	Female	729.586	761.509	722.838	662.761	739.935	704.878	776.837	765.212	686.92	921.694	791.383	747.889	883.092	851.193	1018.22	883.326	1149.67	998.467
30	295	1	1	2	80 to 84	Communicable, maternal, neonatal, and nutritional diseases	Australia	Deaths	Number	Female																			371.332	259.16	393.472	325.602	328.821	336.035	365.73	299.79	418.709	284.778	308.421	238.712	159.334	158.599	159.907	157.008	159.63	160.913	157.624	161.293	166.457
31	295	1	1	2	85 to 89	Communicable, maternal, neonatal, and nutritional diseases	Australia	Deaths	Number	Female																			468.242	326.02	404.201	375.004	333.762	376.612	440.437	370.375	568.542	431.253	463.029	315.939	208.509	206.64	210.58	203.506	206.968	217.553	213.651	217.385	222.054
32	295	1	1	2	90 to 94	Communicable, maternal, neonatal, and nutritional diseases	Australia	Deaths	Number	Female																			156.919	111.413	137.544	129.001	118.012	131.96	154.295	130.731	195.809	155.09	172.205	156.507	112.617	118.74	125.795	124.439	129.366	135.423	136.294	139.858	144.078
235	295	1	1	2	95 plus	Communicable, maternal, neonatal, and nutritional diseases	Australia	Deaths	Number	Female																			40.639	29.7806	36.6314	33.4439	31.5257	34.8569	41.1782	36.1875	53.4639	45.3484	51.6158	57.594	48.7094	51.3478	55.0162	56.4608	61.1813	66.6459	70.3085	75.5766	79.4628
250	295	1	1	2	All Ages	Communicable, maternal, neonatal, and nutritional diseases	Australia	Deaths	Number	Female	4606.31	4943.59	4325.58	4070.51	3985.2	3757.99	4057.57	4075.29	3598.92	4200.27	3716.43	3568.81	3738.73	3596.27	3889.55	3524	3940.76	3626.03	3631.67	3248.5	3850.2	3462.66	3120.8	3053.14	3233.86	2579.82	3166.21	2429.28	2438.78	1896.36	1505.21	1494.44	1502.05	1469.82	1479.66	1509.77	1467.03	1480.15	1498.36
4	296	1	1	2	Post Neonatal	HIV/AIDS and tuberculosis	Australia	Deaths	Number	Female																															0.0322022	0.131964	0.0827595	0.0915927	0.185796	0.318121	0.193112	0.401519	0.215834
35	296	1	1	2	0	HIV/AIDS and tuberculosis	Australia	Deaths	Number	Female	9.05204	11.8077	3.45053	3.39906	4.41649	1.1142	4.62009	1.33149	1.88776	0	0	0	0.018738	0	0	0	0	0	2.40875	0.192417	0.061952	1.15809	0.021095	0.041503	0.02067	0.000164	0.000132	0.000188	0.000158	0
5	296	1	1	2	1 to 4	HIV/AIDS and tuberculosis	Australia	Deaths	Number	Female	12.3338	20.5076	11.6432	9.37973	9.72176	7.89283	9.29108	1.16747	3.37874	4.18626	1.32075	1.19538	0.041018	2.33618	0	2.12779	1.93711	2.69791	2.3246	2.14126	0.000274	0.000236	0.021927	0.000339	1.17336	0.000344	1.21001	0.023236	0.17705	0.272016	0.202507	0.256375	0.225888	0.222638	0.264143	0.347199	0.255193	0.388373	0.27293
6	296	1	1	2	5 to 9	HIV/AIDS and tuberculosis	Australia	Deaths	Number	Female	7.24034	4.96301	0	0	0	1.31665	0	1.27462	0	1.11186	0	0	3.21382	0	1.63142	2.45609	1.18878	0	2.26616	1.11996	0.022627	0.000296	1.16266	0.023244	0.000273	0.000468	0.000301	0.000514	0.000287	0.030412	0.209286	0.233197	0.186971	0.177913	0.216835	0.284375	0.217738	0.322894	0.238389
7	296	1	1	2	10 to 14	HIV/AIDS and tuberculosis	Australia	Deaths	Number	Female	4.53437	2.14982	4.90495	3.41004	0	1.52244	1.67404	0	1.77914	0	1.08257	0	0.021101	1.49928	0	0	0	0	0.000128	0.00044	0.000293	0.000328	0.000313	0.000486	0.000446	0.000494	1.12327	0.000377	0.153493	0.02373	0.165684	0.215105	0.193928	0.18968	0.203169	0.23927	0.175558	0.252012	0.179436
8	296	1	1	2	15 to 19	HIV/AIDS and tuberculosis	Australia	Deaths	Number	Female	18.5559	5.09129	5.30401	0	7.68137	4.49293	1.10526	0	0	0	3.8033	0	0.02469	0	0	0	1.10472	0	0.000149	0.000126	0.020619	0.151035	1.05861	0.000102	0.000127	0.000169	0.150882	1.06581	0.000191	0.005913	0.123442	0.185332	0.169942	0.160653	0.178916	0.245038	0.188578	0.310621	0.215223
9	296	1	1	2	20 to 24	HIV/AIDS and tuberculosis	Australia	Deaths	Number	Female	36.2839	31.0337	23.7974	4.34981	5.96228	3.29395	1.06976	3.25073	5.45177	0	1.48782	0	0.045888	0	1.10503	0	0	1.25354	0.000122	0.000166	0	0.153351	0	0	0.000208	0.020724	0	0	0	0.00166	0.130915	0.293651	0.29531	0.296981	0.294336	0.439207	0.300809	0.511625	0.329074
10	296	1	1	2	25 to 29	HIV/AIDS and tuberculosis	Australia	Deaths	Number	Female	60.7611	38.0564	24.803	15.4726	14.9224	7.59377	8.46909	9.77401	3.20541	1.08435	1.0953	0	2.6536	1.57559	2.20098	4.31833	2.00505	0	1.11478	1.09343	0	0.000135	1.13085	1.11375	2.28472	0.021218	0.000108	0.000181	0.041391	0.002521	0.243041	0.609859	0.610189	0.606756	0.60427	0.834128	0.608186	0.982743	0.661405
11	296	1	1	2	30 to 34	HIV/AIDS and tuberculosis	Australia	Deaths	Number	Female	55.5237	49.1625	34.5461	19.3292	29.7134	19.5031	13.579	12.1545	10.2405	4.87591	10.2603	3.2342	1.12046	1.30166	1.38605	2.50896	0	0	1.10129	3.29075	0.000144	0.020476	0.020573	0.151927	0.000113	0.020942	0.020362	0	0	2.01717	0.256572	0.795302	0.777683	0.773615	0.768322	1.03648	0.746535	1.29265	0.814252
12	296	1	1	2	35 to 39	HIV/AIDS and tuberculosis	Australia	Deaths	Number	Female	65.4277	50.2317	34.7562	27.2843	24.5796	19.6021	15.5876	17.7782	10.4761	6.26081	15.9306	7.21723	5.00796	9.04547	9.19038	6.82406	6.47127	1.07056	1.12994	1.06818	1.10803	1.12415	0.020565	1.08853	0	1.28802	0.15162	1.08441	0	0	0.353528	0.783141	0.800575	0.837807	0.889658	1.16728	0.87759	1.56585	1.01005
13	296	1	1	2	40 to 44	HIV/AIDS and tuberculosis	Australia	Deaths	Number	Female	47.138	54.4414	36.1161	28.2892	26.0495	26.8876	19.8566	13.6405	17.839	16.2918	13.0614	11.7675	4.29463	4.51856	7.89841	3.21485	4.0687	2.50228	3.19432	2.13351	3.48643	4.33002	2.12835	3.3438	1.10744	0.02062	2.1685	0.173227	0	1.0141	0.383479	0.617685	0.606298	0.603597	0.623609	0.845368	0.67826	1.11297	0.809852
14	296	1	1	2	45 to 49	HIV/AIDS and tuberculosis	Australia	Deaths	Number	Female	44.7455	35.3463	18.3753	31.0787	17.8207	11.1068	16.8549	12.4265	19.5905	11.9209	13.1039	13.1484	13.5461	11.8029	8.5074	6.23418	9.97698	3.81439	0.150903	8.34066	3.36027	3.25486	4.56196	3.17181	0	1.23054	3.1823	2.14838	1.09791	0	0.697328	0.887205	0.822545	0.809821	0.86928	1.15545	0.888801	1.34579	1.03061
15	296	1	1	2	50 to 54	HIV/AIDS and tuberculosis	Australia	Deaths	Number	Female	22.3685	42.9708	23.7621	22.6141	23.6799	13.8624	14.9668	9.9541	10.2923	13.1715	12.2377	14.3193	5.40839	9.24711	17.7689	6.77263	7.87401	8.74223	4.38864	3.24317	6.37452	8.40627	5.33143	3.39233	4.25487	3.1622	1.10925	1.1972	3.20263	1.10539	1.5132	1.68086	1.59888	1.5031	1.46487	1.68296	1.35109	1.8731	1.51767
16	296	1	1	2	55 to 59	HIV/AIDS and tuberculosis	Australia	Deaths	Number	Female	38.5643	27.473	38.6532	19.431	10.8106	14.4073	17.8058	4.74421	16.12	14.2131	9.39837	8.52724	7.0594	11.6409	8.85872	8.39182	4.60559	11.2399	5.26784	12.8939	7.51881	3.38248	3.30857	2.18093	6.29776	9.41566	6.33435	2.08742	6.22239	2.0595	2.35501	2.45567	2.29081	2.18325	2.0963	2.28833	1.96521	2.33566	2.05824
17	296	1	1	2	60 to 64	HIV/AIDS and tuberculosis	Australia	Deaths	Number	Female	46.4123	33.1977	18.283	14.7246	13.0353	21.7209	19.1448	9.13681	10.5925	7.9436	14.9956	9.96671	10.2215	5.7551	10.6706	11.9521	5.65721	5.62019	5.16479	5.32156	8.36451	9.35393	7.35273	4.5334	5.23846	6.70464	2.13704	4.20704	4.17221	8.1035	3.24872	3.56415	3.46498	3.43048	3.55413	3.73219	3.32514	4.12554	3.6844
18	296	1	1	2	65 to 69	HIV/AIDS and tuberculosis	Australia	Deaths	Number	Female	25.7495	25.094	32.0226	25.7134	19.8359	18.411	20.1724	12.2479	17.4082	11.1601	10.1018	14.56	12.6759	11.5614	9.99981	6.90947	6.19754	10.2911	9.65431	7.21474	3.26067	6.51661	4.29689	3.12965	8.50377	3.27079	8.58992	5.18788	5.23191	3.53722	5.02278	5.10214	4.77765	4.58771	4.57986	4.7173	4.5507	5.39156	5.29686
19	296	1	1	2	70 to 74	HIV/AIDS and tuberculosis	Australia	Deaths	Number	Female	26.9345	33.4268	18.7905	12.7867	21.6132	14.8992	24.833	19.4205	8.55001	8.56938	16.1049	11.2082	10.0921	14.1097	12.179	9.27681	8.241	11.9822	6.27164	4.30539	7.26575	4.16183	6.44071	2.25305	3.26232	3.40008	6.36167	1.33104	7.4431	2.0252	4.65245	4.733	4.55952	4.7195	4.68354	4.87074	4.80963	5.23583	5.45233
20	296	1	1	2	75 to 79	HIV/AIDS and tuberculosis	Australia	Deaths	Number	Female	14.7726	17.6736	24.1278	25.3174	4.47544	14.316	14.2497	12.2178	7.30834	9.06057	15.6367	14.261	13.6884	16.3316	8.22189	5.60486	6.58972	10.4934	10.6268	5.15697	4.16977	4.26012	7.242	2.06325	1.48147	3.122	6.39988	2.06974	4.2978	2.72515	4.27262	4.28017	4.17816	4.2899	4.42393	4.78477	4.92564	5.75636	6.26632
36	296	1	1	2	80 plus	HIV/AIDS and tuberculosis	Australia	Deaths	Number	Female	16.905	23.257	17.7211	17.0614	5.81583	9.68951	12.5388	16.4834	10.2731	18.6161	12.5908	17.6189	19.3643	13.8618	13.7062	10.7654	9.82537	8.26138
30	296	1	1	2	80 to 84	HIV/AIDS and tuberculosis	Australia	Deaths	Number	Female																			6.36237	0	4.31728	4.28656	5.35989	6.208	3.14806	3.0815	1.48383	3.12046	3.41931	3.66514	4.2023	4.29304	4.24532	4.2213	4.22021	4.32419	4.43931	4.98276	5.41137
31	296	1	1	2	85 to 89	HIV/AIDS and tuberculosis	Australia	Deaths	Number	Female																			3.99738	1.52826	0.811282	1.69133	0.950277	2.26737	0.129578	0.092024	2.23023	0.74174	3.01349	1.16394	2.41551	2.41948	2.37342	2.36276	2.39374	2.58879	2.5904	2.93638	3.17608
32	296	1	1	2	90 to 94	HIV/AIDS and tuberculosis	Australia	Deaths	Number	Female																			1.28281	0.48137	0.262151	0.569716	0.337448	0.741046	0.061545	0.043632	0.72582	0.245255	1.04246	0.485744	1.12434	1.19315	1.21954	1.23073	1.27233	1.3539	1.35869	1.53671	1.65634
235	296	1	1	2	95 plus	HIV/AIDS and tuberculosis	Australia	Deaths	Number	Female																			0.275217	0.100027	0.056972	0.127127	0.080792	0.154978	0.02026	0.014808	0.16063	0.055567	0.247197	0.153686	0.25895	0.280192	0.286547	0.298384	0.324249	0.362002	0.374275	0.452981	0.481399
250	296	1	1	2	All Ages	HIV/AIDS and tuberculosis	Australia	Deaths	Number	Female	553.303	505.884	371.057	279.641	240.134	211.633	215.819	157.003	154.393	128.466	152.212	127.024	108.498	114.587	113.325	87.3573	75.743	77.9691	66.9829	59.6263	50.4624	52.949	50.8276	35.8595	36.9855	34.911	43.5401	24.7397	39.763	28.392	31.8639	35.0107	33.7669	33.5982	34.1115	37.6171	34.8205	43.1139	40.7781
4	297	1	1	2	Post Neonatal	Tuberculosis	Australia	Deaths	Number	Female																															0.0322022	0.0316914	0.0311092	0.0301484	0.0292065	0.0297247	0.0271572	0.0289833	0.0299523
35	297	1	1	2	0	Tuberculosis	Australia	Deaths	Number	Female	9.05204	11.8077	3.45053	3.39906	4.41649	1.1142	4.62009	1.33149	1.88776	0	0	0	0.018738	0	0	0	0	0	2.40875	0.192417	0.061952	1.15809	0.021095	0.041503	0.02067	0.000164	0.000132	0.000188	0.000158	0
5	297	1	1	2	1 to 4	Tuberculosis	Australia	Deaths	Number	Female	12.3338	20.5076	11.6432	9.37973	9.72176	7.89283	9.29108	1.16747	3.37874	4.18626	1.32075	1.19538	0.041018	2.33618	0	2.12779	1.93711	2.69791	2.3246	2.14126	0.000274	0.000236	0.021927	0.000339	1.17336	0.000344	1.21001	0.023236	0.17705	0.272016	0.202507	0.192452	0.182296	0.174328	0.167661	0.16718	0.152235	0.160324	0.16237
6	297	1	1	2	5 to 9	Tuberculosis	Australia	Deaths	Number	Female	7.24034	4.96301	0	0	0	1.31665	0	1.27462	0	1.11186	0	0	3.21382	0	1.63142	2.45609	1.18878	0	2.26616	1.11996	0.022627	0.000296	1.16266	0.023244	0.000273	0.000468	0.000301	0.000514	0.000287	0.030412	0.209286	0.17513	0.156087	0.144087	0.140695	0.142599	0.132831	0.136077	0.144628
7	297	1	1	2	10 to 14	Tuberculosis	Australia	Deaths	Number	Female	4.53437	2.14982	4.90495	3.41004	0	1.52244	1.67404	0	1.77914	0	1.08257	0	0.021101	1.49928	0	0	0	0	0.000128	0.00044	0.000293	0.000328	0.000313	0.000486	0.000446	0.000494	1.12327	0.000377	0.153493	0.02373	0.165684	0.165081	0.150877	0.14527	0.135096	0.119878	0.106088	0.104788	0.108101
8	297	1	1	2	15 to 19	Tuberculosis	Australia	Deaths	Number	Female	18.5559	5.09129	5.30401	0	7.68137	4.49293	1.10526	0	0	0	3.8033	0	0.02469	0	0	0	1.10472	0	0.000149	0.000126	0.020619	0.151035	1.05861	0.000102	0.000127	0.000169	0.150882	1.06581	0.000191	0.005913	0.123442	0.119776	0.105558	0.096884	0.102847	0.103281	0.102107	0.115094	0.116614
9	297	1	1	2	20 to 24	Tuberculosis	Australia	Deaths	Number	Female	36.2839	31.0337	23.7974	4.34981	5.96228	3.29395	1.06976	3.25073	5.45177	0	1.48782	0	0.045888	0	1.10503	0	0	1.25354	0.000122	0.000166	0	0.153351	0	0	0.000208	0.020724	0	0	0	0.00166	0.130915	0.124291	0.121018	0.121482	0.122315	0.123538	0.119873	0.127714	0.132768
10	297	1	1	2	25 to 29	Tuberculosis	Australia	Deaths	Number	Female	60.7611	38.0564	24.803	15.4726	14.9224	7.59377	8.46909	9.77401	3.20541	1.08435	1.0953	0	2.6536	1.57559	2.20098	4.31833	2.00505	0	1.11478	1.09343	0	0.000135	1.13085	1.11375	2.28472	0.021218	0.000108	0.000181	0.041391	0.002521	0.243041	0.252499	0.247726	0.243252	0.242112	0.250633	0.236669	0.257512	0.268751
11	297	1	1	2	30 to 34	Tuberculosis	Australia	Deaths	Number	Female	55.5237	49.1625	34.5461	19.3292	29.7134	19.5031	13.579	12.1545	10.2405	4.87591	10.2603	3.2342	1.12046	1.30166	1.38605	2.50896	0	0	1.10129	3.29075	0.000144	0.020476	0.020573	0.151927	0.000113	0.020942	0.020362	0	0	2.01717	0.256572	0.240975	0.224997	0.223155	0.22032	0.221765	0.21468	0.236409	0.250953
12	297	1	1	2	35 to 39	Tuberculosis	Australia	Deaths	Number	Female	65.4277	50.2317	34.7562	27.2843	24.5796	19.6021	15.5876	17.7782	10.4761	6.26081	15.9306	7.21723	5.00796	9.04547	9.19038	6.82406	6.47127	1.07056	1.12994	1.06818	1.10803	1.12415	0.020565	1.08853	0	1.28802	0.15162	1.08441	0	0	0.353528	0.344066	0.337358	0.350607	0.358128	0.352675	0.346284	0.374142	0.385338
13	297	1	1	2	40 to 44	Tuberculosis	Australia	Deaths	Number	Female	47.138	54.4414	36.1161	28.2892	26.0495	26.8876	19.8566	13.6405	17.839	16.2918	13.0614	11.7675	4.29463	4.51856	7.89841	3.21485	4.0687	2.50228	3.19432	2.13351	3.48643	4.33002	2.12835	3.3438	1.10744	0.02062	2.1685	0.173227	0	1.0141	0.383479	0.36066	0.342371	0.332083	0.332883	0.329052	0.344042	0.374038	0.399347
14	297	1	1	2	45 to 49	Tuberculosis	Australia	Deaths	Number	Female	44.7455	35.3463	18.3753	31.0787	17.8207	11.1068	16.8549	12.4265	19.5905	11.9209	13.1039	13.1484	13.5461	11.8029	8.5074	6.23418	9.97698	3.81439	0.150903	8.34066	3.36027	3.25486	4.56196	3.17181	0	1.23054	3.1823	2.14838	1.09791	0	0.697328	0.676407	0.613609	0.592849	0.576817	0.579403	0.56178	0.601418	0.63873
15	297	1	1	2	50 to 54	Tuberculosis	Australia	Deaths	Number	Female	22.3685	42.9708	23.7621	22.6141	23.6799	13.8624	14.9668	9.9541	10.2923	13.1715	12.2377	14.3193	5.40839	9.24711	17.7689	6.77263	7.87401	8.74223	4.38864	3.24317	6.37452	8.40627	5.33143	3.39233	4.25487	3.1622	1.10925	1.1972	3.20263	1.10539	1.5132	1.4448	1.36268	1.26725	1.16444	1.10507	1.03451	1.11422	1.15235
16	297	1	1	2	55 to 59	Tuberculosis	Australia	Deaths	Number	Female	38.5643	27.473	38.6532	19.431	10.8106	14.4073	17.8058	4.74421	16.12	14.2131	9.39837	8.52724	7.0594	11.6409	8.85872	8.39182	4.60559	11.2399	5.26784	12.8939	7.51881	3.38248	3.30857	2.18093	6.29776	9.41566	6.33435	2.08742	6.22239	2.0595	2.35501	2.27784	2.11531	2.00741	1.87259	1.85417	1.71707	1.80491	1.79698
17	297	1	1	2	60 to 64	Tuberculosis	Australia	Deaths	Number	Female	46.4123	33.1977	18.283	14.7246	13.0353	21.7209	19.1448	9.13681	10.5925	7.9436	14.9956	9.96671	10.2215	5.7551	10.6706	11.9521	5.65721	5.62019	5.16479	5.32156	8.36451	9.35393	7.35273	4.5334	5.23846	6.70464	2.13704	4.20704	4.17221	8.1035	3.24872	3.31076	3.25314	3.2066	3.14609	3.05749	2.89996	3.13874	3.21603
18	297	1	1	2	65 to 69	Tuberculosis	Australia	Deaths	Number	Female	25.7495	25.094	32.0226	25.7134	19.8359	18.411	20.1724	12.2479	17.4082	11.1601	10.1018	14.56	12.6759	11.5614	9.99981	6.90947	6.19754	10.2911	9.65431	7.21474	3.26067	6.51661	4.29689	3.12965	8.50377	3.27079	8.58992	5.18788	5.23191	3.53722	5.02278	4.91781	4.66948	4.46527	4.29745	4.24704	4.22341	4.6777	4.94203
19	297	1	1	2	70 to 74	Tuberculosis	Australia	Deaths	Number	Female	26.9345	33.4268	18.7905	12.7867	21.6132	14.8992	24.833	19.4205	8.55001	8.56938	16.1049	11.2082	10.0921	14.1097	12.179	9.27681	8.241	11.9822	6.27164	4.30539	7.26575	4.16183	6.44071	2.25305	3.26232	3.40008	6.36167	1.33104	7.4431	2.0252	4.65245	4.68602	4.51936	4.67765	4.63181	4.81241	4.75849	5.17229	5.40322
20	297	1	1	2	75 to 79	Tuberculosis	Australia	Deaths	Number	Female	14.7726	17.6736	24.1278	25.3174	4.47544	14.316	14.2497	12.2178	7.30834	9.06057	15.6367	14.261	13.6884	16.3316	8.22189	5.60486	6.58972	10.4934	10.6268	5.15697	4.16977	4.26012	7.242	2.06325	1.48147	3.122	6.39988	2.06974	4.2978	2.72515	4.27262	4.2586	4.16732	4.27624	4.38985	4.72212	4.88532	5.67225	6.21854
36	297	1	1	2	80 plus	Tuberculosis	Australia	Deaths	Number	Female	16.905	23.257	17.7211	17.0614	5.81583	9.68951	12.5388	16.4834	10.2731	18.6161	12.5908	17.6189	19.3643	13.8618	13.7062	10.7654	9.82537	8.26138
30	297	1	1	2	80 to 84	Tuberculosis	Australia	Deaths	Number	Female																			6.36237	0	4.31728	4.28656	5.35989	6.208	3.14806	3.0815	1.48383	3.12046	3.41931	3.66514	4.2023	4.2822	4.24117	4.21473	4.20413	4.2923	4.41892	4.93471	5.38624
31	297	1	1	2	85 to 89	Tuberculosis	Australia	Deaths	Number	Female																			3.99738	1.52826	0.811282	1.69133	0.950277	2.26737	0.129578	0.092024	2.23023	0.74174	3.01349	1.16394	2.41551	2.41487	2.37175	2.36004	2.38674	2.57501	2.58143	2.91552	3.16534
32	297	1	1	2	90 to 94	Tuberculosis	Australia	Deaths	Number	Female																			1.28281	0.48137	0.262151	0.569716	0.337448	0.741046	0.061545	0.043632	0.72582	0.245255	1.04246	0.485744	1.12434	1.18982	1.2183	1.22871	1.26662	1.34247	1.35172	1.52089	1.64805
235	297	1	1	2	95 plus	Tuberculosis	Australia	Deaths	Number	Female																			0.275217	0.100027	0.056972	0.127127	0.080792	0.154978	0.02026	0.014808	0.16063	0.055567	0.247197	0.153686	0.25895	0.275835	0.284886	0.295563	0.316643	0.346081	0.363431	0.426405	0.467568
250	297	1	1	2	All Ages	Tuberculosis	Australia	Deaths	Number	Female	553.303	505.884	371.057	279.641	240.134	211.633	215.819	157.003	154.393	128.466	152.212	127.024	108.498	114.587	113.325	87.3573	75.743	77.9691	66.9829	59.6263	50.4624	52.949	50.8276	35.8595	36.9855	34.911	43.5401	24.7397	39.763	28.392	31.8639	31.7416	30.7164	30.4536	30.1044	30.7739	30.578	33.8941	36.0339
2	301	1	1	2	Early Neonatal	Diarrhea, lower respiratory, and other common infectious diseases	Australia	Deaths	Number	Female																															8.16484	7.16519	7.15644	6.50087	6.06674	5.8632	4.94124	4.6371	4.63419
3	301	1	1	2	Late Neonatal	Diarrhea, lower respiratory, and other common infectious diseases	Australia	Deaths	Number	Female																															4.12178	3.89566	3.85371	3.58721	3.466	3.51862	3.19624	3.21561	3.1954
4	301	1	1	2	Post Neonatal	Diarrhea, lower respiratory, and other common infectious diseases	Australia	Deaths	Number	Female																															32.5752	30.8861	30.9325	29.9469	29.2438	29.5661	26.4908	26.4255	26.6604
35	301	1	1	2	0	Diarrhea, lower respiratory, and other common infectious diseases	Australia	Deaths	Number	Female	315.652	357.611	310.24	305.201	302.577	287.21	299.34	272.577	276.335	296.229	270.987	268.672	280.811	245.704	238.983	225.61	229.4	256.406	300.383	350.46	322.508	341.606	270.575	248.175	202.359	141.484	161.82	120.204	132.001	61.9947
5	301	1	1	2	1 to 4	Diarrhea, lower respiratory, and other common infectious diseases	Australia	Deaths	Number	Female	197.188	248.301	197.833	205.507	176.549	177.997	167.051	161.956	145.295	134.704	139.362	118.681	116.577	123.508	113.637	130.509	92.0587	112.824	113.556	124.04	97.2889	108.206	90.7765	84.1753	61.8302	65.0792	39.1295	44.3826	37.9491	30.4451	20.6982	19.101	18.2728	17.4739	17.1548	17.074	15.5164	15.6339	15.5571
6	301	1	1	2	5 to 9	Diarrhea, lower respiratory, and other common infectious diseases	Australia	Deaths	Number	Female	63.2179	66.0814	63.8402	77.5634	44.2538	43.387	37.5362	45.2742	16.6717	41.7797	30.7544	24.1628	22.0825	33.8689	20.8417	20.472	23.0155	24.7907	25.8621	15.7949	17.0168	18.7128	17.1945	18.3479	15.4416	16.078	6.91704	14.6805	10.8196	6.3998	6.30053	5.29652	4.87068	4.53457	4.48175	4.55878	4.31245	4.14024	4.28532
7	301	1	1	2	10 to 14	Diarrhea, lower respiratory, and other common infectious diseases	Australia	Deaths	Number	Female	32.8742	50.1896	17.023	15.936	18.7594	18.1672	11.7183	22.6677	14.0159	19.7389	11.9189	15.2343	13.1651	17.9914	18.6447	14.5628	13.3943	4.65851	19.7606	9.22236	17.8142	10.959	11.0856	11.1159	11.0088	8.77467	8.86547	9.16945	11.0673	4.46114	4.1786	4.16372	3.91669	3.78814	3.61483	3.26766	2.98056	2.82643	2.88078
8	301	1	1	2	15 to 19	Diarrhea, lower respiratory, and other common infectious diseases	Australia	Deaths	Number	Female	25.1051	33.6541	11.6688	28.9429	13.0008	12.3639	6.63154	19.3495	13.2841	28.2874	11.4174	11.6126	12.6337	10.9463	7.2395	14.2268	13.2648	12.1825	10.7513	11.0291	10.0504	13.175	8.43201	8.80646	15.8327	8.7831	7.92615	8.09225	5.46102	3.11428	4.37152	4.30336	3.91463	3.65725	3.9885	4.06497	4.21567	4.62247	4.68797
9	301	1	1	2	20 to 24	Diarrhea, lower respiratory, and other common infectious diseases	Australia	Deaths	Number	Female	25.1802	44.068	14.2772	18.1447	14.8887	17.7946	16.0464	21.9038	7.84937	16.4388	7.07575	12.1696	7.66313	11.1402	8.84025	7.61156	5.39384	14.1234	15.7328	7.61057	9.18376	12.3788	10.9626	7.78038	13.7038	4.19857	9.99456	7.61472	8.73526	5.61108	4.52545	4.26807	4.24748	4.2759	4.39713	4.48433	4.4484	4.4906	4.57197
10	301	1	1	2	25 to 29	Diarrhea, lower respiratory, and other common infectious diseases	Australia	Deaths	Number	Female	26.4336	43.4996	26.0329	26.7623	25.244	13.0251	21.1474	23.3211	8.97285	22.7714	11.6139	12.442	22.3516	11.5543	13.2059	4.31833	11.6652	7.63178	8.32328	13.3168	17.8414	12.7076	12.6319	7.8435	14.0399	7.08831	15.9015	12.0274	3.73681	8.86691	4.41479	4.61035	4.6965	4.6804	4.79608	5.02604	4.87052	4.9449	4.99541
11	301	1	1	2	30 to 34	Diarrhea, lower respiratory, and other common infectious diseases	Australia	Deaths	Number	Female	24.1719	41.6412	33.7324	29.0542	24.9732	17.8291	24.3365	33.4412	25.6392	27.6219	13.2549	6.4684	13.0894	12.0852	13.4281	22.1102	14.1538	6.51694	15.1979	8.61929	24.3217	11.5387	15.5759	15.4935	16.9635	15.8944	15.2509	11.234	10.3539	5.27542	6.61051	6.24278	6.04038	5.99684	5.98432	6.0049	5.85682	5.9618	6.10171
12	301	1	1	2	35 to 39	Diarrhea, lower respiratory, and other common infectious diseases	Australia	Deaths	Number	Female	26.4246	33.0966	22.6979	19.6855	32.2975	19.6103	19.4721	32.3155	28.7402	32.3475	19.336	15.2475	24.5835	10.0348	21.0613	22.5952	11.8721	16.0745	22.14	11.9977	27.6186	13.8677	13.655	10.7715	21.3027	12.1078	12.6494	12.1347	8.68574	9.10709	6.68454	6.52692	6.6848	6.98423	7.2041	7.08327	6.93073	7.05428	7.09745
13	301	1	1	2	40 to 44	Diarrhea, lower respiratory, and other common infectious diseases	Australia	Deaths	Number	Female	29.5118	42.7317	35.9567	21.5583	28.1335	23.6227	34.2807	33.0055	23.6945	27.5942	19.9168	21.6083	22.2114	29.0883	35.704	27.2168	22.6944	27.7081	33.8139	28.1024	36.2918	17.895	25.4428	19.8901	31.0584	13.6846	16.0776	15.8375	11.6761	8.10028	8.14835	7.65497	7.57996	7.3789	7.49503	7.41094	7.65336	7.83305	8.08788
14	301	1	1	2	45 to 49	Diarrhea, lower respiratory, and other common infectious diseases	Australia	Deaths	Number	Female	37.36	49.7024	38.5772	34.6252	32.1063	34.8544	29.2613	38.931	24.3458	46.1393	36.5204	20.0073	42.3954	26.7051	35.5545	32.4166	34.6775	35.818	40.5331	34.4808	51.5551	37.3716	33.3891	32.8772	40.3193	31.7325	26.7719	18.1702	16.4378	12.0913	11.1433	10.7775	10.2109	9.96714	9.83832	9.90683	9.58084	9.66954	9.9205
15	301	1	1	2	50 to 54	Diarrhea, lower respiratory, and other common infectious diseases	Australia	Deaths	Number	Female	47.8793	68.3528	52.4814	47.3225	59.2362	37.0392	44.8658	39.849	30.2711	63.1401	29.6466	28.5899	32.706	35.2507	47.9702	34.3841	61.2408	41.8686	41.9943	38.9829	69.2877	38.4136	36.8061	43.0569	61.331	32.746	56.1786	34.1979	21.3441	26.2457	15.9902	15.1747	14.9406	14.1156	13.254	12.71	12.1537	12.1056	12.0782
16	301	1	1	2	55 to 59	Diarrhea, lower respiratory, and other common infectious diseases	Australia	Deaths	Number	Female	70.6315	58.7715	69.6578	61.2423	60.0478	56.1639	62.3787	66.3906	59.8572	59.3522	38.0155	45.9981	52.178	36.4749	54.052	42.2276	60.1879	48.3499	52.5641	55.9866	79.9476	56.2792	60.683	44.0532	67.9353	33.9583	55.2746	46.5119	34.9011	33.7429	23.8703	22.9347	22.5193	22.0696	21.4253	21.2351	20.2148	19.6309	19.1831
17	301	1	1	2	60 to 64	Diarrhea, lower respiratory, and other common infectious diseases	Australia	Deaths	Number	Female	82.5158	118.011	88.767	76.2478	86.3854	69.7231	97.6247	95.7506	59.2341	83.1882	69.6082	63.6534	63.2135	68.131	74.7567	71.2957	63.9038	59.9219	70.4778	63.3264	96.9786	70.5831	70.8769	57.2469	86.9935	55.749	87.4047	57.212	51.8941	32.2895	32.2434	32.4926	33.3294	33.5167	33.4702	32.909	31.8437	31.3343	31.0301
18	301	1	1	2	65 to 69	Diarrhea, lower respiratory, and other common infectious diseases	Australia	Deaths	Number	Female	133.401	144.564	123.035	99.2977	122.019	96.2901	110.106	168.311	112.177	138.845	99.8709	105.115	110.084	87.864	93.8918	109.86	125.008	89.8249	88.5264	109.922	128.787	88.0768	77.9092	87.0606	100.601	93.0767	88.8848	73.1313	69.2437	62.1684	51.4659	50.9619	50.4972	48.9087	47.7731	47.3699	47.9268	48.1595	48.7978
19	301	1	1	2	70 to 74	Diarrhea, lower respiratory, and other common infectious diseases	Australia	Deaths	Number	Female	169.177	188.434	173.769	150.067	152.507	158.547	211.771	207.175	166.048	230.695	170.126	156.249	183.275	178.668	195.959	156.888	221.657	173.575	141.769	124.934	211.368	139.586	106.054	131.588	168.658	102.909	172.169	99.3961	98.6446	77.9893	71.2827	71.6139	72.5006	73.4422	75.0981	76.6808	75.5529	74.5826	73.7411
20	301	1	1	2	75 to 79	Diarrhea, lower respiratory, and other common infectious diseases	Australia	Deaths	Number	Female	270.321	282.088	228.947	205.747	230.049	189.964	230.449	258.5	210.097	310.039	255.314	220.686	249.756	238.812	364.359	284.338	381.421	307.029	244.224	215.252	307.659	218.149	195.279	216.341	242.529	177.691	244.777	190.068	185.764	157.353	91.5991	90.1124	91.447	91.7469	93.5679	97.1439	98.2315	101.228	105.457
36	301	1	1	2	80 plus	Diarrhea, lower respiratory, and other common infectious diseases	Australia	Deaths	Number	Female	642.303	666.24	626.968	568.778	644.914	601.313	663.064	658.155	593.235	819.54	703.783	655.788	787.208	762.543	938.429	796.857	1031.93	907.536
30	301	1	1	2	80 to 84	Diarrhea, lower respiratory, and other common infectious diseases	Australia	Deaths	Number	Female																			313.192	218.831	352.963	271.901	287.652	285.555	314.029	250.532	371.395	246.751	264.182	224.256	142.809	142.028	142.494	139.541	142.005	142.785	139.741	142.941	147.16
31	301	1	1	2	85 to 89	Diarrhea, lower respiratory, and other common infectious diseases	Australia	Deaths	Number	Female																			434.275	296.831	368.212	346.106	303.59	342.88	406.197	341.05	534.064	393.72	419.789	296.616	191.726	191.697	193.363	187.611	190.939	200.44	196.993	200.746	204.562
32	301	1	1	2	90 to 94	Diarrhea, lower respiratory, and other common infectious diseases	Australia	Deaths	Number	Female																			140.337	96.3081	118.796	114.244	102.122	114.992	135.687	114.986	178.181	134.608	148.171	145.091	103.763	109.759	115.79	114.205	118.824	124.231	125.296	128.954	132.584
235	301	1	1	2	95 plus	Diarrhea, lower respiratory, and other common infectious diseases	Australia	Deaths	Number	Female																			33.8292	23.3287	28.5673	27.3627	24.8641	27.8758	32.9868	29.1937	45.7855	35.7745	40.28	52.0892	44.9791	47.5652	50.6991	51.8643	56.2198	61.1811	64.696	69.811	73.3241
250	301	1	1	2	All Ages	Diarrhea, lower respiratory, and other common infectious diseases	Australia	Deaths	Number	Female	2219.35	2537.04	2135.5	1991.68	2067.94	1874.9	2087.08	2198.87	1815.76	2398.45	1938.52	1802.39	2055.98	1940.37	2296.56	2017.5	2416.94	2146.84	2167.24	1858.38	2394.06	1969.12	1775.56	1815.93	2060.81	1556.8	2155.42	1584.92	1591.14	1263.31	891.667	889.232	899.957	885.793	900.308	924.515	913.643	930.947	950.593
2	302	1	1	2	Early Neonatal	Diarrheal diseases	Australia	Deaths	Number	Female																															0.0677734	0.0640738	0.0613629	0.0578452	0.0568345	0.0574417	0.0534208	0.0536736	0.0548867
3	302	1	1	2	Late Neonatal	Diarrheal diseases	Australia	Deaths	Number	Female																															0.114279	0.111301	0.10449	0.0992615	0.0993741	0.103846	0.100633	0.106021	0.11048
4	302	1	1	2	Post Neonatal	Diarrheal diseases	Australia	Deaths	Number	Female																															1.17588	1.06649	0.765759	0.676134	0.653158	0.684383	0.706927	0.920391	1.11204
35	302	1	1	2	0	Diarrheal diseases	Australia	Deaths	Number	Female	82.8403	101.321	58.0749	60.3727	71.1357	59.3979	45.6212	44.2003	57.8939	45.4671	51.2532	40.1476	53.6564	41.7845	35.9129	46.16	37.6544	66.4287	49.4328	63.5147	60.9084	70.3498	51.1433	45.3444	33.0986	24.4234	27.5458	32.32	20.3381	5.72498
5	302	1	1	2	1 to 4	Diarrheal diseases	Australia	Deaths	Number	Female	35.88	49.8047	32.6545	40.2133	42.1276	39.2353	23.6014	26.1475	23.4196	21.1348	21.5728	19.6613	19.409	21.5253	30.1237	29.271	25.867	44.812	42.6554	40.423	34.2665	36.9935	30.5737	29.9785	18.032	20.4749	6.34037	7.66288	5.71796	8.54887	0.392077	0.331617	0.217627	0.1869	0.17961	0.185837	0.192865	0.267967	0.340891
6	302	1	1	2	5 to 9	Diarrheal diseases	Australia	Deaths	Number	Female	5.54988	3.37761	10.5066	8.6118	3.19317	2.27778	2.12741	5.70531	2.2229	3.33559	1.07076	2.1478	3.22666	4.58641	2.2654	1.05915	0	2.15202	6.25545	0.345638	1.66024	4.32685	3.35103	2.62399	3.96689	0.107569	0.197147	0.44648	0.578826	1.0811	0.0779794	0.0679916	0.0643544	0.0619844	0.061362	0.0613785	0.0605411	0.0602781	0.0640588
7	302	1	1	2	10 to 14	Diarrheal diseases	Australia	Deaths	Number	Female	0	3.20359	1.09397	1.13668	2.45406	3.39285	0	1.11619	1.08759	2.11433	0	0	1.11218	1.12446	1.16529	0	0	0	2.49709	1.33577	1.51012	1.19953	1.20674	1.24136	2.49611	1.23552	0.459991	0.2457	0.000219	0.003484	0.0682199	0.069621	0.0699052	0.0702681	0.0695586	0.0667771	0.0638873	0.0609914	0.0601362
8	302	1	1	2	15 to 19	Diarrheal diseases	Australia	Deaths	Number	Female	1.09153	2.13902	0	1.06354	0	2.24646	0	2.14816	0	2.17596	3.21386	1.05963	1.05281	1.07011	0	2.13402	0	1.05798	2.17046	0.225153	0.012625	1.12518	2.16088	0.068374	1.23901	0.151785	0.15084	0.07649	0.153309	0.000694	0.0670304	0.0667675	0.0650863	0.0638179	0.0658721	0.0668805	0.0684957	0.0707396	0.0711835
9	302	1	1	2	20 to 24	Diarrheal diseases	Australia	Deaths	Number	Female	2.08353	2.14639	0	0	1.09212	1.09798	0	5.41788	4.36141	1.14537	1.11586	2.21266	1.09473	0	1.10503	2.11464	1.07711	4.38858	1.33592	0	0.000793	1.35083	0.30326	0.150148	0.226423	1.0328	0.304555	0.378915	0.122723	2.04137	0.0679295	0.0669954	0.0680828	0.0690248	0.0697222	0.0697481	0.0691709	0.0690509	0.0739587
10	302	1	1	2	25 to 29	Diarrheal diseases	Australia	Deaths	Number	Female	5.45314	3.16753	4.23633	2.12983	5.42446	2.16965	1.08888	1.09541	1.06847	1.08435	5.47648	3.27483	1.05219	1.05039	3.30146	0	3.23599	0	1.55036	0.378538	0.151866	0.150779	0.259295	1.33239	1.6929	0.025677	1.32051	0.150853	0	0.010419	0.0630009	0.0647141	0.0661424	0.0671408	0.0685144	0.0703789	0.0710086	0.0724873	0.073454
11	302	1	1	2	30 to 34	Diarrheal diseases	Australia	Deaths	Number	Female	3.14806	8.54179	4.24313	4.28062	2.14456	2.15338	2.11621	4.3004	3.18593	3.14147	0	0	1.073	0	0	3.29301	0	1.08386	0.068172	1.22434	2.20438	0.050353	0.063522	0.329051	1.75853	1.83016	0.075697	0.682387	1.12951	0.010086	0.0695735	0.0660562	0.0655348	0.0661728	0.0668408	0.0674904	0.0677522	0.0697064	0.0788025
12	302	1	1	2	35 to 39	Diarrheal diseases	Australia	Deaths	Number	Female	5.28167	5.33815	3.1919	4.21839	5.25826	4.35602	3.24923	2.11349	5.57044	2.08694	2.12408	4.25412	4.4203	2.12003	2.10613	4.54938	1.07854	4.28225	2.45544	1.52478	1.87617	0.012674	1.42244	0.304751	0.531671	0.202846	1.57808	0.312236	1.32291	0.020384	0.0605582	0.0563532	0.0558658	0.0592815	0.0620564	0.063868	0.0651626	0.0683023	0.0797934
13	302	1	1	2	40 to 44	Diarrheal diseases	Australia	Deaths	Number	Female	3.15331	5.28602	6.2672	4.22926	2.08396	4.21809	5.28059	2.1135	8.53572	1.04351	2.09541	5.34888	3.17306	1.0355	2.0955	3.21485	4.19651	3.16242	3.88359	1.95735	0.753375	2.34498	2.06853	0.529336	0.151537	1.7696	1.68589	1.63772	0.430772	0	0.0595475	0.0521235	0.0456003	0.0465029	0.0483212	0.05012	0.0530676	0.0588444	0.0703682
14	302	1	1	2	45 to 49	Diarrheal diseases	Australia	Deaths	Number	Female	0	12.6011	4.12708	6.21574	4.18811	4.36926	4.21852	2.10293	4.14493	7.33279	2.0705	5.20786	6.20633	2.09132	2.11619	3.11709	3.12894	3.13596	2.84165	3.13673	6.18398	4.54253	5.89911	0.068463	0.877332	0.113946	5.99851	4.27057	1.89366	0	0.137908	0.119794	0.0787378	0.0701985	0.0698467	0.0752091	0.0843886	0.117602	0.154723
[truncated: 1,098 more rows]
[truncated: 28 more columns]

## Sheet: Deaths cause Japan
age_group_id	cause_id	measure_id	metric_id	sex_id	age_group_name	cause_name	location_name	measure_name	metric_name	sex	1950	1951	1952	1953	1954	1955	1956	1957	1958	1959	1960	1961	1962	1963	1964	1965	1966	1967	1968	1969	1970	1971	1972	1973	1974	1975	1976	1977	1978	1979	1980	1981	1982	1983	1984	1985	1986	1987	1988
[truncated: 2,397 more rows]
[truncated: 28 more columns]

[truncated: 4 more sheets: Deaths all Aust, Deaths all Japan, Pop Aust, Pop Japan]
